# Supplementary material for: Study of the influence of tributyrin-supplemented diets on the gut bacterial communities of rainbow trout (Oncorhynchus mykiss)
Source: Sci Rep. 2024 Mar 7;14:5645. doi: 10.1038/s41598-024-55660-y (PMC10920674; doi:10.1038/s41598-024-55660-y)
Supplement: Supplementary file 3 — Supplementary Information 3. [file 41598_2024_55660_MOESM3_ESM.xlsx]

## Sheet: ASV1
Description	Scientific Name	Max Score	Total Score	Query Cover	E value	Per. ident	Acc. Len	Accession
Malacoplasma muris strain RIII-4 16S ribosomal RNA, partial sequence	Malacoplasma muris	390	390	1	2e-108	94.74	1462	=HYPERLINK("https://www.ncbi.nlm.nih.gov/nucleotide/NR_044664.2?report=genbank&log$=nucltop&blast_rank=1&RID=9CA5T9CU013","NR_044664.2")
Malacoplasma penetrans strain GTU-54-6A1 16S ribosomal RNA, partial sequence	Malacoplasma penetrans	379	379	1	4e-105	94.33	1452	=HYPERLINK("https://www.ncbi.nlm.nih.gov/nucleotide/NR_118664.1?report=genbank&log$=nucltop&blast_rank=2&RID=9CA5T9CU013","NR_118664.1")
Malacoplasma microti strain IL371 16S ribosomal RNA, partial sequence	Malacoplasma microti	363	363	1	4e-100	93.12	1435	=HYPERLINK("https://www.ncbi.nlm.nih.gov/nucleotide/NR_025055.1?report=genbank&log$=nucltop&blast_rank=3&RID=9CA5T9CU013","NR_025055.1")
Malacoplasma iowae 695 16S ribosomal RNA, partial sequence	Malacoplasma iowae 695	342	342	1	5e-94	90.69	1461	=HYPERLINK("https://www.ncbi.nlm.nih.gov/nucleotide/NR_044669.2?report=genbank&log$=nucltop&blast_rank=4&RID=9CA5T9CU013","NR_044669.2")
Mycoplasma pirum strain 70-159 16S ribosomal RNA, partial sequence	Mycoplasma pirum	342	342	1	5e-94	91.50	1457	=HYPERLINK("https://www.ncbi.nlm.nih.gov/nucleotide/NR_029165.1?report=genbank&log$=nucltop&blast_rank=5&RID=9CA5T9CU013","NR_029165.1")
Mycoplasma alvi strain Isley 16S ribosomal RNA, partial sequence	Mycoplasma alvi	340	340	1	2e-93	91.50	1458	=HYPERLINK("https://www.ncbi.nlm.nih.gov/nucleotide/NR_025985.1?report=genbank&log$=nucltop&blast_rank=6&RID=9CA5T9CU013","NR_025985.1")
Mycoplasma testudinis strain 01008 16S ribosomal RNA, partial sequence	Mycoplasma testudinis	324	324	1	2e-88	90.28	1416	=HYPERLINK("https://www.ncbi.nlm.nih.gov/nucleotide/NR_029175.1?report=genbank&log$=nucltop&blast_rank=7&RID=9CA5T9CU013","NR_029175.1")
Mycoplasma amphoriforme A39 16S ribosomal RNA, partial sequence	Mycoplasma amphoriforme A39	324	324	1	2e-88	90.28	1504	=HYPERLINK("https://www.ncbi.nlm.nih.gov/nucleotide/NR_117836.1?report=genbank&log$=nucltop&blast_rank=8&RID=9CA5T9CU013","NR_117836.1")
Mycoplasma amphoriforme A39 16S ribosomal RNA, partial sequence	Mycoplasma amphoriforme A39	315	315	1	1e-85	89.56	1511	=HYPERLINK("https://www.ncbi.nlm.nih.gov/nucleotide/NR_042948.1?report=genbank&log$=nucltop&blast_rank=9&RID=9CA5T9CU013","NR_042948.1")
Mycoplasma tullyi strain 56A97 16S ribosomal RNA, partial sequence	Mycoplasma tullyi	302	302	1	8e-82	88.66	1469	=HYPERLINK("https://www.ncbi.nlm.nih.gov/nucleotide/NR_158114.1?report=genbank&log$=nucltop&blast_rank=10&RID=9CA5T9CU013","NR_158114.1")
Mycoplasma gallisepticum strain ATCC 19610 16S ribosomal RNA, partial sequence	Mycoplasma gallisepticum	302	302	1	8e-82	88.66	1458	=HYPERLINK("https://www.ncbi.nlm.nih.gov/nucleotide/NR_104952.1?report=genbank&log$=nucltop&blast_rank=11&RID=9CA5T9CU013","NR_104952.1")
Mycoplasma imitans strain 4229 16S ribosomal RNA, partial sequence	Mycoplasma imitans	302	302	1	8e-82	88.66	1439	=HYPERLINK("https://www.ncbi.nlm.nih.gov/nucleotide/NR_025912.1?report=genbank&log$=nucltop&blast_rank=12&RID=9CA5T9CU013","NR_025912.1")
Mycoplasma gallisepticum strain NBRC 14855 16S ribosomal RNA, partial sequence	Mycoplasma gallisepticum	302	302	1	8e-82	88.66	1442	=HYPERLINK("https://www.ncbi.nlm.nih.gov/nucleotide/NR_113684.1?report=genbank&log$=nucltop&blast_rank=13&RID=9CA5T9CU013","NR_113684.1")
Mycoplasma insons strain I17P1 16S ribosomal RNA, partial sequence	Mycoplasma insons	274	274	1	2e-73	86.69	1455	=HYPERLINK("https://www.ncbi.nlm.nih.gov/nucleotide/NR_115812.1?report=genbank&log$=nucltop&blast_rank=14&RID=9CA5T9CU013","NR_115812.1")
Ureaplasma parvum strain ATCC 27815 16S ribosomal RNA, complete sequence	Ureaplasma parvum	257	257	1	2e-68	85.43	1517	=HYPERLINK("https://www.ncbi.nlm.nih.gov/nucleotide/NR_074762.2?report=genbank&log$=nucltop&blast_rank=15&RID=9CA5T9CU013","NR_074762.2")
Ureaplasma urealyticum serovar 8 str. ATCC 27618 16S ribosomal RNA, partial sequence	Ureaplasma urealyticum serovar 8 str. ATCC 27618	257	257	1	2e-68	85.43	1435	=HYPERLINK("https://www.ncbi.nlm.nih.gov/nucleotide/NR_041710.1?report=genbank&log$=nucltop&blast_rank=16&RID=9CA5T9CU013","NR_041710.1")
Ureaplasma parvum serovar 3 strain ATCC 27815 16S ribosomal RNA, partial sequence	Ureaplasma parvum serovar 3	257	257	1	2e-68	85.43	1439	=HYPERLINK("https://www.ncbi.nlm.nih.gov/nucleotide/NR_027532.1?report=genbank&log$=nucltop&blast_rank=17&RID=9CA5T9CU013","NR_027532.1")
Ureaplasma cati strain F2 16S ribosomal RNA, partial sequence	Ureaplasma cati	254	254	1	2e-67	85.14	1476	=HYPERLINK("https://www.ncbi.nlm.nih.gov/nucleotide/NR_115604.1?report=genbank&log$=nucltop&blast_rank=18&RID=9CA5T9CU013","NR_115604.1")
Ureaplasma gallorale strain D6-1 16S ribosomal RNA, partial sequence	Ureaplasma gallorale	252	252	1	8e-67	85.02	1455	=HYPERLINK("https://www.ncbi.nlm.nih.gov/nucleotide/NR_026027.1?report=genbank&log$=nucltop&blast_rank=19&RID=9CA5T9CU013","NR_026027.1")
Ureaplasma felinum strain FT2-B 16S ribosomal RNA, partial sequence	Ureaplasma felinum	237	237	1	2e-62	83.94	1473	=HYPERLINK("https://www.ncbi.nlm.nih.gov/nucleotide/NR_025879.1?report=genbank&log$=nucltop&blast_rank=20&RID=9CA5T9CU013","NR_025879.1")
Ureaplasma diversum strain A417 16S ribosomal RNA, partial sequence	Ureaplasma diversum	235	235	1	8e-62	83.94	1478	=HYPERLINK("https://www.ncbi.nlm.nih.gov/nucleotide/NR_025878.1?report=genbank&log$=nucltop&blast_rank=21&RID=9CA5T9CU013","NR_025878.1")
Periweissella fabalis strain M75 16S ribosomal RNA, partial sequence	Periweissella fabalis	233	233	0.95	3e-61	84.58	1533	=HYPERLINK("https://www.ncbi.nlm.nih.gov/nucleotide/NR_108858.1?report=genbank&log$=nucltop&blast_rank=22&RID=9CA5T9CU013","NR_108858.1")
Periweissella fabaria strain 257 16S ribosomal RNA, partial sequence	Periweissella fabaria	233	233	0.95	3e-61	84.58	1536	=HYPERLINK("https://www.ncbi.nlm.nih.gov/nucleotide/NR_116897.1?report=genbank&log$=nucltop&blast_rank=23&RID=9CA5T9CU013","NR_116897.1")
Periweissella beninensis strain 2L24P13 16S ribosomal RNA, partial sequence	Periweissella beninensis	233	233	0.95	3e-61	84.58	1483	=HYPERLINK("https://www.ncbi.nlm.nih.gov/nucleotide/NR_116326.1?report=genbank&log$=nucltop&blast_rank=24&RID=9CA5T9CU013","NR_116326.1")
Periweissella ghanensis strain 215 16S ribosomal RNA, partial sequence	Periweissella ghanensis	233	233	0.95	3e-61	84.58	1541	=HYPERLINK("https://www.ncbi.nlm.nih.gov/nucleotide/NR_042663.1?report=genbank&log$=nucltop&blast_rank=25&RID=9CA5T9CU013","NR_042663.1")
Ureaplasma canigenitalium strain D6P-C 16S ribosomal RNA, partial sequence	Ureaplasma canigenitalium	226	226	1	5e-59	83.13	1480	=HYPERLINK("https://www.ncbi.nlm.nih.gov/nucleotide/NR_025877.1?report=genbank&log$=nucltop&blast_rank=26&RID=9CA5T9CU013","NR_025877.1")
Weissella uvarum strain B18NM42 16S ribosomal RNA, partial sequence	Weissella uvarum	211	211	0.95	1e-54	82.92	1396	=HYPERLINK("https://www.ncbi.nlm.nih.gov/nucleotide/NR_134229.1?report=genbank&log$=nucltop&blast_rank=27&RID=9CA5T9CU013","NR_134229.1")
Catellicoccus marimammalium strain M35/04/3 16S ribosomal RNA, partial sequence	Catellicoccus marimammalium	209	209	0.98	5e-54	82.04	1480	=HYPERLINK("https://www.ncbi.nlm.nih.gov/nucleotide/NR_042357.1?report=genbank&log$=nucltop&blast_rank=28&RID=9CA5T9CU013","NR_042357.1")
Lactobacillus equicursoris DSM 19284 = JCM 14600 = CIP 110162 strain DI70 16S ribosomal RNA, partial sequence	Lactobacillus equicursoris DSM 19284 = JCM 14600 = CIP 110162	207	207	0.97	2e-53	82.38	1486	=HYPERLINK("https://www.ncbi.nlm.nih.gov/nucleotide/NR_112652.1?report=genbank&log$=nucltop&blast_rank=29&RID=9CA5T9CU013","NR_112652.1")
Aerococcus urinaeequi strain IFO12173 16S ribosomal RNA, partial sequence	Aerococcus urinaeequi	207	207	0.98	2e-53	82.11	1419	=HYPERLINK("https://www.ncbi.nlm.nih.gov/nucleotide/NR_043443.1?report=genbank&log$=nucltop&blast_rank=30&RID=9CA5T9CU013","NR_043443.1")
Lactobacillus delbrueckii subsp. indicus strain NCC725 16S ribosomal RNA, partial sequence	Lactobacillus delbrueckii subsp. indicus	207	207	0.97	2e-53	82.38	1515	=HYPERLINK("https://www.ncbi.nlm.nih.gov/nucleotide/NR_029106.1?report=genbank&log$=nucltop&blast_rank=31&RID=9CA5T9CU013","NR_029106.1")
Lactobacillus leichmannii strain LMG 13136 16S ribosomal RNA, partial sequence	Lactobacillus leichmannii	207	207	0.97	2e-53	82.38	1479	=HYPERLINK("https://www.ncbi.nlm.nih.gov/nucleotide/NR_104969.1?report=genbank&log$=nucltop&blast_rank=32&RID=9CA5T9CU013","NR_104969.1")
Lactobacillus delbrueckii strain BCRC 12195 16S ribosomal RNA, partial sequence	Lactobacillus delbrueckii	207	207	0.97	2e-53	82.38	1518	=HYPERLINK("https://www.ncbi.nlm.nih.gov/nucleotide/NR_043183.1?report=genbank&log$=nucltop&blast_rank=33&RID=9CA5T9CU013","NR_043183.1")
Lactobacillus delbrueckii strain DSM 20074 16S ribosomal RNA, partial sequence	Lactobacillus delbrueckii	207	207	0.97	2e-53	82.38	1365	=HYPERLINK("https://www.ncbi.nlm.nih.gov/nucleotide/NR_117768.1?report=genbank&log$=nucltop&blast_rank=34&RID=9CA5T9CU013","NR_117768.1")
Lactobacillus delbrueckii strain ATCC 9649 16S ribosomal RNA, partial sequence	Lactobacillus delbrueckii	207	207	0.97	2e-53	82.38	1507	=HYPERLINK("https://www.ncbi.nlm.nih.gov/nucleotide/NR_115132.1?report=genbank&log$=nucltop&blast_rank=35&RID=9CA5T9CU013","NR_115132.1")
Lactobacillus delbrueckii subsp. lactis DSM 20072 16S ribosomal RNA, partial sequence	Lactobacillus delbrueckii subsp. lactis DSM 20072	207	207	0.97	2e-53	82.38	1445	=HYPERLINK("https://www.ncbi.nlm.nih.gov/nucleotide/NR_117076.1?report=genbank&log$=nucltop&blast_rank=36&RID=9CA5T9CU013","NR_117076.1")
Lactobacillus delbrueckii strain NCIB 8130 16S ribosomal RNA, partial sequence	Lactobacillus delbrueckii	207	207	0.97	2e-53	82.38	1514	=HYPERLINK("https://www.ncbi.nlm.nih.gov/nucleotide/NR_117074.1?report=genbank&log$=nucltop&blast_rank=37&RID=9CA5T9CU013","NR_117074.1")
Fructobacillus pseudoficulneus strain LC 51 16S ribosomal RNA, partial sequence	Fructobacillus pseudoficulneus	207	207	0.95	2e-53	82.77	1494	=HYPERLINK("https://www.ncbi.nlm.nih.gov/nucleotide/NR_042758.1?report=genbank&log$=nucltop&blast_rank=38&RID=9CA5T9CU013","NR_042758.1")
Lactobacillus delbrueckii subsp. lactis strain NBRC 102622 16S ribosomal RNA, partial sequence	Lactobacillus delbrueckii subsp. lactis	207	207	0.97	2e-53	82.38	1489	=HYPERLINK("https://www.ncbi.nlm.nih.gov/nucleotide/NR_114168.1?report=genbank&log$=nucltop&blast_rank=39&RID=9CA5T9CU013","NR_114168.1")
Lactobacillus delbrueckii strain NBRC 3202 16S ribosomal RNA, partial sequence	Lactobacillus delbrueckii	207	207	0.97	2e-53	82.38	1489	=HYPERLINK("https://www.ncbi.nlm.nih.gov/nucleotide/NR_113575.1?report=genbank&log$=nucltop&blast_rank=40&RID=9CA5T9CU013","NR_113575.1")
Lactobacillus delbrueckii subsp. sunkii strain YIT 11221 16S ribosomal RNA, partial sequence	Lactobacillus delbrueckii subsp. sunkii	207	207	0.97	2e-53	82.38	1556	=HYPERLINK("https://www.ncbi.nlm.nih.gov/nucleotide/NR_113387.1?report=genbank&log$=nucltop&blast_rank=41&RID=9CA5T9CU013","NR_113387.1")
Aerococcus viridans strain NBRC 12219 16S ribosomal RNA, partial sequence	Aerococcus viridans	207	207	0.98	2e-53	82.11	1474	=HYPERLINK("https://www.ncbi.nlm.nih.gov/nucleotide/NR_104708.1?report=genbank&log$=nucltop&blast_rank=42&RID=9CA5T9CU013","NR_104708.1")
Liquorilactobacillus mali KCTC 3596 = DSM 20444 strain NBRC 102159 16S ribosomal RNA, partial sequence	Liquorilactobacillus mali KCTC 3596 = DSM 20444	207	207	0.98	2e-53	82.19	1485	=HYPERLINK("https://www.ncbi.nlm.nih.gov/nucleotide/NR_112691.1?report=genbank&log$=nucltop&blast_rank=43&RID=9CA5T9CU013","NR_112691.1")
Liquorilactobacillus hordei strain UCC128 16S ribosomal RNA, partial sequence	Liquorilactobacillus hordei	207	207	0.98	2e-53	82.19	1406	=HYPERLINK("https://www.ncbi.nlm.nih.gov/nucleotide/NR_044394.1?report=genbank&log$=nucltop&blast_rank=44&RID=9CA5T9CU013","NR_044394.1")
Lactobacillus delbrueckii subsp. lactis DSM 20072 strain ATCC 12315 16S ribosomal RNA, partial sequence	Lactobacillus delbrueckii subsp. lactis DSM 20072	207	207	0.97	2e-53	82.38	1505	=HYPERLINK("https://www.ncbi.nlm.nih.gov/nucleotide/NR_042728.1?report=genbank&log$=nucltop&blast_rank=45&RID=9CA5T9CU013","NR_042728.1")
Limosilactobacillus ingluviei strain KR3 16S ribosomal RNA, partial sequence	Limosilactobacillus ingluviei	207	207	0.97	2e-53	82.23	1506	=HYPERLINK("https://www.ncbi.nlm.nih.gov/nucleotide/NR_028810.1?report=genbank&log$=nucltop&blast_rank=46&RID=9CA5T9CU013","NR_028810.1")
Weissella minor strain NRIC 1625 16S ribosomal RNA, partial sequence	Weissella minor	206	206	0.95	7e-53	82.50	1478	=HYPERLINK("https://www.ncbi.nlm.nih.gov/nucleotide/NR_040809.1?report=genbank&log$=nucltop&blast_rank=47&RID=9CA5T9CU013","NR_040809.1")
Aerococcus viridans ATCC 11563 = CCUG 4311 16S ribosomal RNA, partial sequence	Aerococcus viridans ATCC 11563 = CCUG 4311	204	204	0.98	2e-52	81.71	1497	=HYPERLINK("https://www.ncbi.nlm.nih.gov/nucleotide/NR_118723.2?report=genbank&log$=nucltop&blast_rank=48&RID=9CA5T9CU013","NR_118723.2")
Lactobacillus delbrueckii subsp. jakobsenii strain ZN7a-9 16S ribosomal RNA, partial sequence	Lactobacillus delbrueckii subsp. jakobsenii	204	204	0.97	2e-52	82.04	1382	=HYPERLINK("https://www.ncbi.nlm.nih.gov/nucleotide/NR_126243.1?report=genbank&log$=nucltop&blast_rank=49&RID=9CA5T9CU013","NR_126243.1")
Furfurilactobacillus siliginis strain M1-212 16S ribosomal RNA, partial sequence	Furfurilactobacillus siliginis	202	202	0.98	8e-52	81.63	1310	=HYPERLINK("https://www.ncbi.nlm.nih.gov/nucleotide/NR_115699.1?report=genbank&log$=nucltop&blast_rank=50&RID=9CA5T9CU013","NR_115699.1")
Convivina intestini strain R-53105 16S ribosomal RNA, partial sequence	Convivina intestini	202	202	0.95	8e-52	82.50	1502	=HYPERLINK("https://www.ncbi.nlm.nih.gov/nucleotide/NR_136428.1?report=genbank&log$=nucltop&blast_rank=51&RID=9CA5T9CU013","NR_136428.1")
Loigolactobacillus backii strain JCM 18665 16S ribosomal RNA, partial sequence	Loigolactobacillus backii	202	202	0.97	8e-52	81.97	1491	=HYPERLINK("https://www.ncbi.nlm.nih.gov/nucleotide/NR_114385.1?report=genbank&log$=nucltop&blast_rank=52&RID=9CA5T9CU013","NR_114385.1")
Loigolactobacillus iwatensis strain IWT246 16S ribosomal RNA, partial sequence	Loigolactobacillus iwatensis	202	202	0.97	8e-52	81.97	1491	=HYPERLINK("https://www.ncbi.nlm.nih.gov/nucleotide/NR_114365.1?report=genbank&log$=nucltop&blast_rank=53&RID=9CA5T9CU013","NR_114365.1")
Liquorilactobacillus mali KCTC 3596 = DSM 20444 16S ribosomal RNA, partial sequence	Liquorilactobacillus mali KCTC 3596 = DSM 20444	202	202	0.98	8e-52	81.38	1502	=HYPERLINK("https://www.ncbi.nlm.nih.gov/nucleotide/NR_044709.2?report=genbank&log$=nucltop&blast_rank=54&RID=9CA5T9CU013","NR_044709.2")
Lactobacillus psittaci 16S ribosomal RNA, partial sequence	Lactobacillus psittaci	202	202	0.97	8e-52	81.97	1421	=HYPERLINK("https://www.ncbi.nlm.nih.gov/nucleotide/NR_125811.1?report=genbank&log$=nucltop&blast_rank=55&RID=9CA5T9CU013","NR_125811.1")
Lapidilactobacillus dextrinicus strain JCM 5887 16S ribosomal RNA, partial sequence	Lapidilactobacillus dextrinicus	202	202	0.98	8e-52	81.78	1464	=HYPERLINK("https://www.ncbi.nlm.nih.gov/nucleotide/NR_036861.1?report=genbank&log$=nucltop&blast_rank=56&RID=9CA5T9CU013","NR_036861.1")
Liquorilactobacillus cacaonum strain LMG 24285 16S ribosomal RNA, partial sequence	Liquorilactobacillus cacaonum	202	202	0.98	8e-52	81.78	1527	=HYPERLINK("https://www.ncbi.nlm.nih.gov/nucleotide/NR_042677.1?report=genbank&log$=nucltop&blast_rank=57&RID=9CA5T9CU013","NR_042677.1")
Lactobacillus delbrueckii subsp. bulgaricus ATCC 11842 = JCM 1002 16S ribosomal RNA, partial sequence	Lactobacillus delbrueckii subsp. bulgaricus ATCC 11842 = JCM 1002	202	202	0.97	8e-52	81.97	1423	=HYPERLINK("https://www.ncbi.nlm.nih.gov/nucleotide/NR_118558.1?report=genbank&log$=nucltop&blast_rank=58&RID=9CA5T9CU013","NR_118558.1")
Lactobacillus delbrueckii subsp. bulgaricus ATCC 11842 = JCM 1002 16S ribosomal RNA, partial sequence	Lactobacillus delbrueckii subsp. bulgaricus ATCC 11842 = JCM 1002	202	202	0.97	8e-52	81.97	1513	=HYPERLINK("https://www.ncbi.nlm.nih.gov/nucleotide/NR_115131.1?report=genbank&log$=nucltop&blast_rank=59&RID=9CA5T9CU013","NR_115131.1")
Lactobacillus delbrueckii subsp. bulgaricus ATCC 11842 = JCM 1002 16S ribosomal RNA, partial sequence	Lactobacillus delbrueckii subsp. bulgaricus ATCC 11842 = JCM 1002	202	202	0.97	8e-52	81.97	1475	=HYPERLINK("https://www.ncbi.nlm.nih.gov/nucleotide/NR_117075.1?report=genbank&log$=nucltop&blast_rank=60&RID=9CA5T9CU013","NR_117075.1")
Lactobacillus jensenii strain Gasser 62G 16S ribosomal RNA, partial sequence	Lactobacillus jensenii	202	202	0.97	8e-52	81.97	1500	=HYPERLINK("https://www.ncbi.nlm.nih.gov/nucleotide/NR_117072.1?report=genbank&log$=nucltop&blast_rank=61&RID=9CA5T9CU013","NR_117072.1")
Lactobacillus intestinalis strain TH4 16S ribosomal RNA, partial sequence	Lactobacillus intestinalis	202	202	0.97	8e-52	81.97	1448	=HYPERLINK("https://www.ncbi.nlm.nih.gov/nucleotide/NR_117071.1?report=genbank&log$=nucltop&blast_rank=62&RID=9CA5T9CU013","NR_117071.1")
Lactobacillus intestinalis strain DSM 6629 16S ribosomal RNA, partial sequence	Lactobacillus intestinalis	202	202	0.97	8e-52	81.97	1513	=HYPERLINK("https://www.ncbi.nlm.nih.gov/nucleotide/NR_025449.1?report=genbank&log$=nucltop&blast_rank=63&RID=9CA5T9CU013","NR_025449.1")
Lactobacillus fornicalis strain TV1018 16S ribosomal RNA, partial sequence	Lactobacillus fornicalis	202	202	0.97	8e-52	81.97	1421	=HYPERLINK("https://www.ncbi.nlm.nih.gov/nucleotide/NR_026509.1?report=genbank&log$=nucltop&blast_rank=64&RID=9CA5T9CU013","NR_026509.1")
Ligilactobacillus equi strain YIT 0455 16S ribosomal RNA, partial sequence	Ligilactobacillus equi	202	202	0.98	8e-52	81.78	1413	=HYPERLINK("https://www.ncbi.nlm.nih.gov/nucleotide/NR_028623.1?report=genbank&log$=nucltop&blast_rank=65&RID=9CA5T9CU013","NR_028623.1")
Holzapfelia floricola DSM 23037 = JCM 16512 strain Ryu1-2 16S ribosomal RNA, partial sequence	Holzapfelia floricola DSM 23037 = JCM 16512	202	202	0.98	8e-52	81.85	1566	=HYPERLINK("https://www.ncbi.nlm.nih.gov/nucleotide/NR_113001.1?report=genbank&log$=nucltop&blast_rank=66&RID=9CA5T9CU013","NR_113001.1")
Levilactobacillus senmaizukei DSM 21775 = NBRC 103853 16S ribosomal RNA, partial sequence	Levilactobacillus senmaizukei DSM 21775 = NBRC 103853	202	202	0.98	8e-52	81.63	1491	=HYPERLINK("https://www.ncbi.nlm.nih.gov/nucleotide/NR_114251.1?report=genbank&log$=nucltop&blast_rank=67&RID=9CA5T9CU013","NR_114251.1")
Furfurilactobacillus siliginis strain NBRC 101315 16S ribosomal RNA, partial sequence	Furfurilactobacillus siliginis	202	202	0.98	8e-52	81.63	1500	=HYPERLINK("https://www.ncbi.nlm.nih.gov/nucleotide/NR_113999.1?report=genbank&log$=nucltop&blast_rank=68&RID=9CA5T9CU013","NR_113999.1")
Lactobacillus delbrueckii subsp. bulgaricus strain NBRC 13953 16S ribosomal RNA, partial sequence	Lactobacillus delbrueckii subsp. bulgaricus	202	202	0.97	8e-52	81.97	1489	=HYPERLINK("https://www.ncbi.nlm.nih.gov/nucleotide/NR_113639.1?report=genbank&log$=nucltop&blast_rank=69&RID=9CA5T9CU013","NR_113639.1")
Furfurilactobacillus siliginis strain M1-212 16S ribosomal RNA, partial sequence	Furfurilactobacillus siliginis	202	202	0.98	8e-52	81.63	1483	=HYPERLINK("https://www.ncbi.nlm.nih.gov/nucleotide/NR_104681.1?report=genbank&log$=nucltop&blast_rank=70&RID=9CA5T9CU013","NR_104681.1")
Ligilactobacillus hayakitensis strain KBL13 16S ribosomal RNA, partial sequence	Ligilactobacillus hayakitensis	202	202	0.98	8e-52	81.78	1484	=HYPERLINK("https://www.ncbi.nlm.nih.gov/nucleotide/NR_041498.1?report=genbank&log$=nucltop&blast_rank=71&RID=9CA5T9CU013","NR_041498.1")
Furfurilactobacillus rossiae strain CS1 16S ribosomal RNA, partial sequence	Furfurilactobacillus rossiae	202	202	0.98	8e-52	81.63	1368	=HYPERLINK("https://www.ncbi.nlm.nih.gov/nucleotide/NR_029014.1?report=genbank&log$=nucltop&blast_rank=72&RID=9CA5T9CU013","NR_029014.1")
Lactobacillus jensenii strain ATCC 25258 16S ribosomal RNA, partial sequence	Lactobacillus jensenii	202	202	0.97	8e-52	81.97	1496	=HYPERLINK("https://www.ncbi.nlm.nih.gov/nucleotide/NR_025087.1?report=genbank&log$=nucltop&blast_rank=73&RID=9CA5T9CU013","NR_025087.1")
Weissella viridescens strain NRIC 1536 16S ribosomal RNA, partial sequence	Weissella viridescens	200	200	0.95	3e-51	82.08	1479	=HYPERLINK("https://www.ncbi.nlm.nih.gov/nucleotide/NR_040813.1?report=genbank&log$=nucltop&blast_rank=74&RID=9CA5T9CU013","NR_040813.1")
Ligilactobacillus salivarius strain DSM 20555 16S ribosomal RNA, partial sequence	Ligilactobacillus salivarius	196	196	0.98	4e-50	81.38	1063	=HYPERLINK("https://www.ncbi.nlm.nih.gov/nucleotide/NR_115884.1?report=genbank&log$=nucltop&blast_rank=75&RID=9CA5T9CU013","NR_115884.1")
Companilactobacillus allii strain WiKim39 16S ribosomal RNA, complete sequence	Companilactobacillus allii	196	196	0.98	4e-50	81.53	1577	=HYPERLINK("https://www.ncbi.nlm.nih.gov/nucleotide/NR_159082.1?report=genbank&log$=nucltop&blast_rank=76&RID=9CA5T9CU013","NR_159082.1")
Companilactobacillus allii strain WiKim39 16S ribosomal RNA, partial sequence	Companilactobacillus allii	196	196	0.98	4e-50	81.53	1517	=HYPERLINK("https://www.ncbi.nlm.nih.gov/nucleotide/NR_159087.1?report=genbank&log$=nucltop&blast_rank=77&RID=9CA5T9CU013","NR_159087.1")
Companilactobacillus furfuricola strain JCM 18764 16S ribosomal RNA, partial sequence	Companilactobacillus furfuricola	196	196	0.98	4e-50	81.53	1502	=HYPERLINK("https://www.ncbi.nlm.nih.gov/nucleotide/NR_126193.1?report=genbank&log$=nucltop&blast_rank=78&RID=9CA5T9CU013","NR_126193.1")
Ligilactobacillus salivarius strain HO 66 16S ribosomal RNA, partial sequence	Ligilactobacillus salivarius	196	196	0.98	4e-50	81.38	1542	=HYPERLINK("https://www.ncbi.nlm.nih.gov/nucleotide/NR_028725.2?report=genbank&log$=nucltop&blast_rank=79&RID=9CA5T9CU013","NR_028725.2")
Limosilactobacillus gorillae strain KZ01 16S ribosomal RNA, partial sequence	Limosilactobacillus gorillae	196	196	0.97	4e-50	81.63	1525	=HYPERLINK("https://www.ncbi.nlm.nih.gov/nucleotide/NR_134066.1?report=genbank&log$=nucltop&blast_rank=80&RID=9CA5T9CU013","NR_134066.1")
Levilactobacillus brevis ATCC 14869 = DSM 20054 16S ribosomal RNA, partial sequence	Levilactobacillus brevis ATCC 14869 = DSM 20054	196	196	0.97	4e-50	81.40	1430	=HYPERLINK("https://www.ncbi.nlm.nih.gov/nucleotide/NR_116238.1?report=genbank&log$=nucltop&blast_rank=81&RID=9CA5T9CU013","NR_116238.1")
Liquorilactobacillus aquaticus strain IMCC1736 16S ribosomal RNA, partial sequence	Liquorilactobacillus aquaticus	196	196	0.98	4e-50	81.38	1528	=HYPERLINK("https://www.ncbi.nlm.nih.gov/nucleotide/NR_115847.1?report=genbank&log$=nucltop&blast_rank=82&RID=9CA5T9CU013","NR_115847.1")
Ligilactobacillus faecis strain AFL13-2 16S ribosomal RNA, partial sequence	Ligilactobacillus faecis	196	196	0.98	4e-50	81.38	1545	=HYPERLINK("https://www.ncbi.nlm.nih.gov/nucleotide/NR_114391.1?report=genbank&log$=nucltop&blast_rank=83&RID=9CA5T9CU013","NR_114391.1")
Lapidilactobacillus concavus strain AS 1.5017 16S ribosomal RNA, partial sequence	Lapidilactobacillus concavus	196	196	0.98	4e-50	81.38	1528	=HYPERLINK("https://www.ncbi.nlm.nih.gov/nucleotide/NR_043105.1?report=genbank&log$=nucltop&blast_rank=84&RID=9CA5T9CU013","NR_043105.1")
Ligilactobacillus apodemi strain ASB1 16S ribosomal RNA, partial sequence	Ligilactobacillus apodemi	196	196	0.98	4e-50	81.38	1532	=HYPERLINK("https://www.ncbi.nlm.nih.gov/nucleotide/NR_042367.1?report=genbank&log$=nucltop&blast_rank=85&RID=9CA5T9CU013","NR_042367.1")
Companilactobacillus ginsenosidimutans strain EMML 3041 16S ribosomal RNA, partial sequence	Companilactobacillus ginsenosidimutans	196	196	0.98	4e-50	81.53	1504	=HYPERLINK("https://www.ncbi.nlm.nih.gov/nucleotide/NR_132607.1?report=genbank&log$=nucltop&blast_rank=86&RID=9CA5T9CU013","NR_132607.1")
Liquorilactobacillus capillatus strain YIT 11306 16S ribosomal RNA, partial sequence	Liquorilactobacillus capillatus	196	196	0.98	4e-50	81.38	1526	=HYPERLINK("https://www.ncbi.nlm.nih.gov/nucleotide/NR_041655.1?report=genbank&log$=nucltop&blast_rank=87&RID=9CA5T9CU013","NR_041655.1")
Lactobacillus kalixensis strain Kx127A2 16S ribosomal RNA, partial sequence	Lactobacillus kalixensis	196	196	0.97	4e-50	81.56	1555	=HYPERLINK("https://www.ncbi.nlm.nih.gov/nucleotide/NR_029083.1?report=genbank&log$=nucltop&blast_rank=88&RID=9CA5T9CU013","NR_029083.1")
Lactobacillus delbrueckii subsp. bulgaricus ATCC 11842 = JCM 1002 16S ribosomal RNA, partial sequence	Lactobacillus delbrueckii subsp. bulgaricus ATCC 11842 = JCM 1002	196	196	0.97	4e-50	81.56	1561	=HYPERLINK("https://www.ncbi.nlm.nih.gov/nucleotide/NR_075019.1?report=genbank&log$=nucltop&blast_rank=89&RID=9CA5T9CU013","NR_075019.1")
Levilactobacillus parabrevis strain LMG 11984 16S ribosomal RNA, partial sequence	Levilactobacillus parabrevis	196	196	0.98	4e-50	81.22	1518	=HYPERLINK("https://www.ncbi.nlm.nih.gov/nucleotide/NR_042456.1?report=genbank&log$=nucltop&blast_rank=90&RID=9CA5T9CU013","NR_042456.1")
Limosilactobacillus alvi strain R54 16S ribosomal RNA, partial sequence	Limosilactobacillus alvi	196	196	0.97	4e-50	81.48	1496	=HYPERLINK("https://www.ncbi.nlm.nih.gov/nucleotide/NR_118032.1?report=genbank&log$=nucltop&blast_rank=91&RID=9CA5T9CU013","NR_118032.1")
Lactobacillus kalixensis strain CCUG 48459 16S ribosomal RNA, partial sequence	Lactobacillus kalixensis	196	196	0.97	4e-50	81.56	1513	=HYPERLINK("https://www.ncbi.nlm.nih.gov/nucleotide/NR_117070.1?report=genbank&log$=nucltop&blast_rank=92&RID=9CA5T9CU013","NR_117070.1")
Liquorilactobacillus sucicola strain NRIC 0736 16S ribosomal RNA, partial sequence	Liquorilactobacillus sucicola	196	196	0.98	4e-50	81.38	1503	=HYPERLINK("https://www.ncbi.nlm.nih.gov/nucleotide/NR_112785.1?report=genbank&log$=nucltop&blast_rank=93&RID=9CA5T9CU013","NR_112785.1")
Companilactobacillus versmoldensis strain KU-3 16S ribosomal RNA, partial sequence	Companilactobacillus versmoldensis	196	196	0.98	4e-50	81.53	1558	=HYPERLINK("https://www.ncbi.nlm.nih.gov/nucleotide/NR_028990.1?report=genbank&log$=nucltop&blast_rank=94&RID=9CA5T9CU013","NR_028990.1")
Fructobacillus tropaeoli strain F214-1 16S ribosomal RNA, partial sequence	Fructobacillus tropaeoli	196	196	0.95	4e-50	81.93	1519	=HYPERLINK("https://www.ncbi.nlm.nih.gov/nucleotide/NR_113043.1?report=genbank&log$=nucltop&blast_rank=95&RID=9CA5T9CU013","NR_113043.1")
Ligilactobacillus salivarius strain JCM 1231 16S ribosomal RNA, partial sequence	Ligilactobacillus salivarius	196	196	0.98	4e-50	81.38	1486	=HYPERLINK("https://www.ncbi.nlm.nih.gov/nucleotide/NR_112759.1?report=genbank&log$=nucltop&blast_rank=96&RID=9CA5T9CU013","NR_112759.1")
Furfurilactobacillus rossiae strain DSM 15814 16S ribosomal RNA, partial sequence	Furfurilactobacillus rossiae	196	196	0.98	4e-50	81.22	1498	=HYPERLINK("https://www.ncbi.nlm.nih.gov/nucleotide/NR_112758.1?report=genbank&log$=nucltop&blast_rank=97&RID=9CA5T9CU013","NR_112758.1")
Ligilactobacillus apodemi strain DSM 16634 16S ribosomal RNA, partial sequence	Ligilactobacillus apodemi	196	196	0.98	4e-50	81.38	1487	=HYPERLINK("https://www.ncbi.nlm.nih.gov/nucleotide/NR_112752.1?report=genbank&log$=nucltop&blast_rank=98&RID=9CA5T9CU013","NR_112752.1")
Ligilactobacillus murinus strain NBRC 14221 16S ribosomal RNA, partial sequence	Ligilactobacillus murinus	196	196	0.98	4e-50	81.38	1489	=HYPERLINK("https://www.ncbi.nlm.nih.gov/nucleotide/NR_112689.1?report=genbank&log$=nucltop&blast_rank=99&RID=9CA5T9CU013","NR_112689.1")
Ligilactobacillus animalis strain KCTC 3501 16S ribosomal RNA, partial sequence	Ligilactobacillus animalis	196	196	0.98	4e-50	81.38	1489	=HYPERLINK("https://www.ncbi.nlm.nih.gov/nucleotide/NR_041610.1?report=genbank&log$=nucltop&blast_rank=100&RID=9CA5T9CU013","NR_041610.1")

## Sheet: ASV2
Description	Scientific Name	Max Score	Total Score	Query Cover	E value	Per. ident	Acc. Len	Accession
Lactococcus allomyrinae strain 1JSPR-7 16S ribosomal RNA, complete sequence	Lactococcus allomyrinae	457	457	1	2e-128	100.00	1547	=HYPERLINK("https://www.ncbi.nlm.nih.gov/nucleotide/NR_174267.1?report=genbank&log$=nucltop&blast_rank=1&RID=9CAFY9CD016","NR_174267.1")
Lactococcus cremoris subsp. tructae strain L105 16S ribosomal RNA, partial sequence	Lactococcus cremoris subsp. tructae	457	457	1	2e-128	100.00	1541	=HYPERLINK("https://www.ncbi.nlm.nih.gov/nucleotide/NR_116443.1?report=genbank&log$=nucltop&blast_rank=2&RID=9CAFY9CD016","NR_116443.1")
Lactococcus lactis strain NBRC 100933 16S ribosomal RNA, partial sequence	Lactococcus lactis	457	457	1	2e-128	100.00	1472	=HYPERLINK("https://www.ncbi.nlm.nih.gov/nucleotide/NR_113960.1?report=genbank&log$=nucltop&blast_rank=3&RID=9CAFY9CD016","NR_113960.1")
Lactococcus taiwanensis strain 0905C15 16S ribosomal RNA, partial sequence	Lactococcus taiwanensis	457	457	1	2e-128	100.00	1463	=HYPERLINK("https://www.ncbi.nlm.nih.gov/nucleotide/NR_114327.1?report=genbank&log$=nucltop&blast_rank=4&RID=9CAFY9CD016","NR_114327.1")
Lactococcus lactis subsp. hordniae strain NBRC 100931 16S ribosomal RNA, partial sequence	Lactococcus lactis subsp. hordniae	457	457	1	2e-128	100.00	1472	=HYPERLINK("https://www.ncbi.nlm.nih.gov/nucleotide/NR_113958.1?report=genbank&log$=nucltop&blast_rank=5&RID=9CAFY9CD016","NR_113958.1")
Lactococcus cremoris strain NBRC 100676 16S ribosomal RNA, partial sequence	Lactococcus cremoris	457	457	1	2e-128	100.00	1466	=HYPERLINK("https://www.ncbi.nlm.nih.gov/nucleotide/NR_113925.1?report=genbank&log$=nucltop&blast_rank=6&RID=9CAFY9CD016","NR_113925.1")
Lactococcus lactis subsp. hordniae strain NCDO 2181 16S ribosomal RNA, partial sequence	Lactococcus lactis subsp. hordniae	457	457	1	2e-128	100.00	1499	=HYPERLINK("https://www.ncbi.nlm.nih.gov/nucleotide/NR_040956.1?report=genbank&log$=nucltop&blast_rank=7&RID=9CAFY9CD016","NR_040956.1")
Lactococcus lactis strain NCDO 604 16S ribosomal RNA gene, partial sequence	Lactococcus lactis	457	457	1	2e-128	100.00	1499	=HYPERLINK("https://www.ncbi.nlm.nih.gov/nucleotide/NR_040955.1?report=genbank&log$=nucltop&blast_rank=8&RID=9CAFY9CD016","NR_040955.1")
Lactococcus cremoris strain NCDO 607 16S ribosomal RNA, partial sequence	Lactococcus cremoris	457	457	1	2e-128	100.00	1499	=HYPERLINK("https://www.ncbi.nlm.nih.gov/nucleotide/NR_040954.1?report=genbank&log$=nucltop&blast_rank=9&RID=9CAFY9CD016","NR_040954.1")
Lactococcus formosensis subsp. bovis strain BSN307 16S ribosomal RNA, partial sequence	Lactococcus formosensis subsp. bovis	424	424	1	2e-118	97.57	1404	=HYPERLINK("https://www.ncbi.nlm.nih.gov/nucleotide/NR_152050.1?report=genbank&log$=nucltop&blast_rank=10&RID=9CAFY9CD016","NR_152050.1")
Lactococcus formosensis strain 516 16S ribosomal RNA, partial sequence	Lactococcus formosensis	424	424	1	2e-118	97.57	1515	=HYPERLINK("https://www.ncbi.nlm.nih.gov/nucleotide/NR_114366.1?report=genbank&log$=nucltop&blast_rank=11&RID=9CAFY9CD016","NR_114366.1")
Lactococcus garvieae strain JCM 10343 16S ribosomal RNA, partial sequence	Lactococcus garvieae	424	424	1	2e-118	97.57	1510	=HYPERLINK("https://www.ncbi.nlm.nih.gov/nucleotide/NR_113268.1?report=genbank&log$=nucltop&blast_rank=12&RID=9CAFY9CD016","NR_113268.1")
Lactococcus garvieae strain NIZO2415T 16S ribosomal RNA, partial sequence	Lactococcus garvieae	424	424	1	2e-118	97.57	1474	=HYPERLINK("https://www.ncbi.nlm.nih.gov/nucleotide/NR_104722.1?report=genbank&log$=nucltop&blast_rank=13&RID=9CAFY9CD016","NR_104722.1")
Lactococcus paracarnosus strain TMW 2.1615 16S ribosomal RNA, partial sequence	Lactococcus paracarnosus	418	418	1	8e-117	97.17	1546	=HYPERLINK("https://www.ncbi.nlm.nih.gov/nucleotide/NR_174341.1?report=genbank&log$=nucltop&blast_rank=14&RID=9CAFY9CD016","NR_174341.1")
Lactococcus carnosus strain TMW 2.1612 16S ribosomal RNA, partial sequence	Lactococcus carnosus	418	418	1	8e-117	97.17	1546	=HYPERLINK("https://www.ncbi.nlm.nih.gov/nucleotide/NR_174340.1?report=genbank&log$=nucltop&blast_rank=15&RID=9CAFY9CD016","NR_174340.1")
Lactococcus piscium strain CCUG 32732 16S ribosomal RNA, partial sequence	Lactococcus piscium	418	418	1	8e-117	97.17	1436	=HYPERLINK("https://www.ncbi.nlm.nih.gov/nucleotide/NR_043739.1?report=genbank&log$=nucltop&blast_rank=16&RID=9CAFY9CD016","NR_043739.1")
Lactococcus plantarum strain DSM 20686 16S ribosomal RNA, partial sequence	Lactococcus plantarum	418	418	1	8e-117	97.17	1433	=HYPERLINK("https://www.ncbi.nlm.nih.gov/nucleotide/NR_044358.1?report=genbank&log$=nucltop&blast_rank=17&RID=9CAFY9CD016","NR_044358.1")
Lactococcus laudensis strain DSM 28961 16S ribosomal RNA, partial sequence	Lactococcus laudensis	412	412	1	4e-115	96.76	1478	=HYPERLINK("https://www.ncbi.nlm.nih.gov/nucleotide/NR_136466.1?report=genbank&log$=nucltop&blast_rank=18&RID=9CAFY9CD016","NR_136466.1")
Lactococcus raffinolactis strain NBRC 100932 16S ribosomal RNA, partial sequence	Lactococcus raffinolactis	412	412	1	4e-115	96.76	1482	=HYPERLINK("https://www.ncbi.nlm.nih.gov/nucleotide/NR_113959.1?report=genbank&log$=nucltop&blast_rank=19&RID=9CAFY9CD016","NR_113959.1")
Lactococcus raffinolactis strain DSM 20443 16S ribosomal RNA, partial sequence	Lactococcus raffinolactis	412	412	1	4e-115	96.76	1440	=HYPERLINK("https://www.ncbi.nlm.nih.gov/nucleotide/NR_044359.1?report=genbank&log$=nucltop&blast_rank=20&RID=9CAFY9CD016","NR_044359.1")
Lactococcus chungangensis CAU 28 = DSM 22330 16S ribosomal RNA, partial sequence	Lactococcus chungangensis CAU 28 = DSM 22330	412	412	1	4e-115	96.76	1463	=HYPERLINK("https://www.ncbi.nlm.nih.gov/nucleotide/NR_044357.1?report=genbank&log$=nucltop&blast_rank=21&RID=9CAFY9CD016","NR_044357.1")
Lactococcus nasutitermitis strain M19 16S ribosomal RNA, partial sequence	Lactococcus nasutitermitis	401	401	1	8e-112	95.97	1511	=HYPERLINK("https://www.ncbi.nlm.nih.gov/nucleotide/NR_147780.1?report=genbank&log$=nucltop&blast_rank=22&RID=9CAFY9CD016","NR_147780.1")
Lactococcus fujiensis JCM 16395 strain NJ 317 16S ribosomal RNA, partial sequence	Lactococcus fujiensis JCM 16395	401	401	1	8e-112	95.97	1506	=HYPERLINK("https://www.ncbi.nlm.nih.gov/nucleotide/NR_112882.1?report=genbank&log$=nucltop&blast_rank=23&RID=9CAFY9CD016","NR_112882.1")
Lactococcus plantarum strain NCDO 1869 16S ribosomal RNA, partial sequence	Lactococcus plantarum	396	396	1	4e-110	94.74	1473	=HYPERLINK("https://www.ncbi.nlm.nih.gov/nucleotide/NR_118903.1?report=genbank&log$=nucltop&blast_rank=24&RID=9CAFY9CD016","NR_118903.1")
Lactococcus hircilactis strain DSM 28960 16S ribosomal RNA, partial sequence	Lactococcus hircilactis	392	392	1	5e-109	95.20	1461	=HYPERLINK("https://www.ncbi.nlm.nih.gov/nucleotide/NR_136465.1?report=genbank&log$=nucltop&blast_rank=25&RID=9CAFY9CD016","NR_136465.1")
Lactococcus raffinolactis strain NCDO 617 16S ribosomal RNA, partial sequence	Lactococcus raffinolactis	387	387	1	2e-107	93.93	1479	=HYPERLINK("https://www.ncbi.nlm.nih.gov/nucleotide/NR_118904.1?report=genbank&log$=nucltop&blast_rank=26&RID=9CAFY9CD016","NR_118904.1")
Streptococcus iniae strain ATCC 29178 16S ribosomal RNA, partial sequence	Streptococcus iniae	385	385	1	8e-107	94.78	1466	=HYPERLINK("https://www.ncbi.nlm.nih.gov/nucleotide/NR_115731.1?report=genbank&log$=nucltop&blast_rank=27&RID=9CAFY9CD016","NR_115731.1")
Floricoccus tropicus strain DF1 16S ribosomal RNA, partial sequence	Floricoccus tropicus	385	385	1	8e-107	94.74	1359	=HYPERLINK("https://www.ncbi.nlm.nih.gov/nucleotide/NR_159226.1?report=genbank&log$=nucltop&blast_rank=28&RID=9CAFY9CD016","NR_159226.1")
Floricoccus penangensis strain HibF3 16S ribosomal RNA, partial sequence	Floricoccus penangensis	385	385	1	8e-107	94.74	1369	=HYPERLINK("https://www.ncbi.nlm.nih.gov/nucleotide/NR_159225.1?report=genbank&log$=nucltop&blast_rank=29&RID=9CAFY9CD016","NR_159225.1")
Streptococcus halotolerans strain HTS9 16S ribosomal RNA, partial sequence	Streptococcus halotolerans	385	385	1	8e-107	94.74	1520	=HYPERLINK("https://www.ncbi.nlm.nih.gov/nucleotide/NR_152063.1?report=genbank&log$=nucltop&blast_rank=30&RID=9CAFY9CD016","NR_152063.1")
Streptococcus thoraltensis strain S69 16S ribosomal RNA, partial sequence	Streptococcus thoraltensis	385	385	1	8e-107	94.74	1519	=HYPERLINK("https://www.ncbi.nlm.nih.gov/nucleotide/NR_026368.1?report=genbank&log$=nucltop&blast_rank=31&RID=9CAFY9CD016","NR_026368.1")
Streptococcus minor strain ON59 16S ribosomal RNA, partial sequence	Streptococcus minor	385	385	1	8e-107	94.78	1497	=HYPERLINK("https://www.ncbi.nlm.nih.gov/nucleotide/NR_025729.1?report=genbank&log$=nucltop&blast_rank=32&RID=9CAFY9CD016","NR_025729.1")
Streptococcus rupicaprae strain 2777-2-07 16S ribosomal RNA, partial sequence	Streptococcus rupicaprae	385	385	1	8e-107	94.74	1445	=HYPERLINK("https://www.ncbi.nlm.nih.gov/nucleotide/NR_108485.1?report=genbank&log$=nucltop&blast_rank=33&RID=9CAFY9CD016","NR_108485.1")
Streptococcus equi subsp. ruminatorum CECT 5772 strain CCUG 47520 16S ribosomal RNA, partial sequence	Streptococcus equi subsp. ruminatorum CECT 5772	385	385	1	8e-107	94.74	1470	=HYPERLINK("https://www.ncbi.nlm.nih.gov/nucleotide/NR_116012.1?report=genbank&log$=nucltop&blast_rank=34&RID=9CAFY9CD016","NR_116012.1")
Streptococcus equi subsp. ruminatorum CECT 5772 16S ribosomal RNA, partial sequence	Streptococcus equi subsp. ruminatorum CECT 5772	385	385	1	8e-107	94.74	1410	=HYPERLINK("https://www.ncbi.nlm.nih.gov/nucleotide/NR_025609.1?report=genbank&log$=nucltop&blast_rank=35&RID=9CAFY9CD016","NR_025609.1")
Streptococcus iniae strain ATCC 29178 16S ribosomal RNA, partial sequence	Streptococcus iniae	385	385	1	8e-107	94.78	1536	=HYPERLINK("https://www.ncbi.nlm.nih.gov/nucleotide/NR_025148.1?report=genbank&log$=nucltop&blast_rank=36&RID=9CAFY9CD016","NR_025148.1")
Streptococcus lutetiensis strain CIP 106849 16S ribosomal RNA, partial sequence	Streptococcus lutetiensis	379	379	1	4e-105	94.33	1470	=HYPERLINK("https://www.ncbi.nlm.nih.gov/nucleotide/NR_115719.1?report=genbank&log$=nucltop&blast_rank=37&RID=9CAFY9CD016","NR_115719.1")
Streptococcus caprae strain DICM07-02790-1C 16S ribosomal RNA, partial sequence	Streptococcus caprae	379	379	1	4e-105	94.33	1420	=HYPERLINK("https://www.ncbi.nlm.nih.gov/nucleotide/NR_147736.1?report=genbank&log$=nucltop&blast_rank=38&RID=9CAFY9CD016","NR_147736.1")
Streptococcus tangierensis strain CCMM B832 16S ribosomal RNA, partial sequence	Streptococcus tangierensis	379	379	1	4e-105	94.38	1520	=HYPERLINK("https://www.ncbi.nlm.nih.gov/nucleotide/NR_134818.1?report=genbank&log$=nucltop&blast_rank=39&RID=9CAFY9CD016","NR_134818.1")
Streptococcus equinus ATCC 9812 16S ribosomal RNA, partial sequence	Streptococcus equinus ATCC 9812	379	379	1	4e-105	94.33	1433	=HYPERLINK("https://www.ncbi.nlm.nih.gov/nucleotide/NR_042052.1?report=genbank&log$=nucltop&blast_rank=40&RID=9CAFY9CD016","NR_042052.1")
Streptococcus lutetiensis strain NEM 782 16S ribosomal RNA, partial sequence	Streptococcus lutetiensis	379	379	1	4e-105	94.33	1461	=HYPERLINK("https://www.ncbi.nlm.nih.gov/nucleotide/NR_042051.1?report=genbank&log$=nucltop&blast_rank=41&RID=9CAFY9CD016","NR_042051.1")
Streptococcus equi subsp. zooepidemicus strain ATCC 43079 16S ribosomal RNA, partial sequence	Streptococcus equi subsp. zooepidemicus	379	379	1	4e-105	94.33	1450	=HYPERLINK("https://www.ncbi.nlm.nih.gov/nucleotide/NR_036758.1?report=genbank&log$=nucltop&blast_rank=42&RID=9CAFY9CD016","NR_036758.1")
Streptococcus dysgalactiae subsp. equisimilis strain CCUG 36637 16S ribosomal RNA, partial sequence	Streptococcus dysgalactiae subsp. equisimilis	379	379	1	4e-105	94.35	1262	=HYPERLINK("https://www.ncbi.nlm.nih.gov/nucleotide/NR_118304.1?report=genbank&log$=nucltop&blast_rank=43&RID=9CAFY9CD016","NR_118304.1")
Streptococcus equi strain ATCC 33398 16S ribosomal RNA, partial sequence	Streptococcus equi	379	379	1	4e-105	94.33	1468	=HYPERLINK("https://www.ncbi.nlm.nih.gov/nucleotide/NR_043703.1?report=genbank&log$=nucltop&blast_rank=44&RID=9CAFY9CD016","NR_043703.1")
Streptococcus dysgalactiae subsp. equisimilis strain CIP 105120 16S ribosomal RNA, partial sequence	Streptococcus dysgalactiae subsp. equisimilis	379	379	1	4e-105	94.35	1487	=HYPERLINK("https://www.ncbi.nlm.nih.gov/nucleotide/NR_043661.1?report=genbank&log$=nucltop&blast_rank=45&RID=9CAFY9CD016","NR_043661.1")
Streptococcus entericus strain CECT 5353 16S ribosomal RNA, partial sequence	Streptococcus entericus	379	379	1	4e-105	94.33	1335	=HYPERLINK("https://www.ncbi.nlm.nih.gov/nucleotide/NR_025500.1?report=genbank&log$=nucltop&blast_rank=46&RID=9CAFY9CD016","NR_025500.1")
Streptococcus equinus strain NCDO 1037 16S ribosomal RNA, partial sequence	Streptococcus equinus	379	379	1	4e-105	94.33	1463	=HYPERLINK("https://www.ncbi.nlm.nih.gov/nucleotide/NR_114642.1?report=genbank&log$=nucltop&blast_rank=47&RID=9CAFY9CD016","NR_114642.1")
Streptococcus infantarius strain HDP90056 16S ribosomal RNA, partial sequence	Streptococcus infantarius	379	379	1	4e-105	94.33	1386	=HYPERLINK("https://www.ncbi.nlm.nih.gov/nucleotide/NR_104991.1?report=genbank&log$=nucltop&blast_rank=48&RID=9CAFY9CD016","NR_104991.1")
Streptococcus lutetiensis strain HDP90246 16S ribosomal RNA, partial sequence	Streptococcus lutetiensis	379	379	1	4e-105	94.33	1473	=HYPERLINK("https://www.ncbi.nlm.nih.gov/nucleotide/NR_037096.1?report=genbank&log$=nucltop&blast_rank=49&RID=9CAFY9CD016","NR_037096.1")
Streptococcus equinus strain NBRC 12553 16S ribosomal RNA, partial sequence	Streptococcus equinus	379	379	1	4e-105	94.33	1467	=HYPERLINK("https://www.ncbi.nlm.nih.gov/nucleotide/NR_113594.1?report=genbank&log$=nucltop&blast_rank=50&RID=9CAFY9CD016","NR_113594.1")
Streptococcus equi subsp. zooepidemicus strain ATCC 43079 16S ribosomal RNA, partial sequence	Streptococcus equi subsp. zooepidemicus	379	379	1	4e-105	94.33	1475	=HYPERLINK("https://www.ncbi.nlm.nih.gov/nucleotide/NR_116011.1?report=genbank&log$=nucltop&blast_rank=51&RID=9CAFY9CD016","NR_116011.1")
Streptococcus equi strain ATCC 33398 16S ribosomal RNA, partial sequence	Streptococcus equi	379	379	1	4e-105	94.33	1475	=HYPERLINK("https://www.ncbi.nlm.nih.gov/nucleotide/NR_116010.1?report=genbank&log$=nucltop&blast_rank=52&RID=9CAFY9CD016","NR_116010.1")
Streptococcus urinalis strain 2285-97 16S ribosomal RNA, partial sequence	Streptococcus urinalis	374	374	1	2e-103	93.98	1476	=HYPERLINK("https://www.ncbi.nlm.nih.gov/nucleotide/NR_115738.1?report=genbank&log$=nucltop&blast_rank=53&RID=9CAFY9CD016","NR_115738.1")
Streptococcus canis strain ATCC 43496 16S ribosomal RNA, partial sequence	Streptococcus canis	374	374	1	2e-103	93.95	1462	=HYPERLINK("https://www.ncbi.nlm.nih.gov/nucleotide/NR_115729.1?report=genbank&log$=nucltop&blast_rank=54&RID=9CAFY9CD016","NR_115729.1")
Streptococcus agalactiae ATCC 13813 16S ribosomal RNA, partial sequence	Streptococcus agalactiae ATCC 13813	374	374	1	2e-103	93.93	1465	=HYPERLINK("https://www.ncbi.nlm.nih.gov/nucleotide/NR_115728.1?report=genbank&log$=nucltop&blast_rank=55&RID=9CAFY9CD016","NR_115728.1")
Streptococcus catagoni strain 99-1/2017 16S ribosomal RNA, partial sequence	Streptococcus catagoni	374	374	1	2e-103	93.98	1398	=HYPERLINK("https://www.ncbi.nlm.nih.gov/nucleotide/NR_174317.1?report=genbank&log$=nucltop&blast_rank=56&RID=9CAFY9CD016","NR_174317.1")
Streptococcus cameli strain CCMM B834 16S ribosomal RNA, partial sequence	Streptococcus cameli	374	374	1	2e-103	93.98	1518	=HYPERLINK("https://www.ncbi.nlm.nih.gov/nucleotide/NR_134817.1?report=genbank&log$=nucltop&blast_rank=57&RID=9CAFY9CD016","NR_134817.1")
Streptococcus pyogenes strain JCM 5674 16S ribosomal RNA, partial sequence	Streptococcus pyogenes	374	374	1	2e-103	93.95	1501	=HYPERLINK("https://www.ncbi.nlm.nih.gov/nucleotide/NR_112088.1?report=genbank&log$=nucltop&blast_rank=58&RID=9CAFY9CD016","NR_112088.1")
Streptococcus alactolyticus strain ATCC 43077 16S ribosomal RNA, partial sequence	Streptococcus alactolyticus	374	374	1	2e-103	93.93	1437	=HYPERLINK("https://www.ncbi.nlm.nih.gov/nucleotide/NR_041781.1?report=genbank&log$=nucltop&blast_rank=59&RID=9CAFY9CD016","NR_041781.1")
Streptococcus hyointestinalis strain ATCC 49169 16S ribosomal RNA, partial sequence	Streptococcus hyointestinalis	374	374	1	2e-103	93.93	1439	=HYPERLINK("https://www.ncbi.nlm.nih.gov/nucleotide/NR_041780.1?report=genbank&log$=nucltop&blast_rank=60&RID=9CAFY9CD016","NR_041780.1")
Streptococcus agalactiae ATCC 13813 strain JCM 5671 16S ribosomal RNA, partial sequence	Streptococcus agalactiae ATCC 13813	374	374	1	2e-103	93.93	1501	=HYPERLINK("https://www.ncbi.nlm.nih.gov/nucleotide/NR_040821.1?report=genbank&log$=nucltop&blast_rank=61&RID=9CAFY9CD016","NR_040821.1")
Streptococcus urinalis strain 2285-97 16S ribosomal RNA gene, partial sequence	Streptococcus urinalis	374	374	1	2e-103	93.98	1501	=HYPERLINK("https://www.ncbi.nlm.nih.gov/nucleotide/NR_037101.1?report=genbank&log$=nucltop&blast_rank=62&RID=9CAFY9CD016","NR_037101.1")
Streptococcus macedonicus strain LAB617 16S ribosomal RNA, partial sequence	Streptococcus macedonicus	374	374	1	2e-103	93.93	1542	=HYPERLINK("https://www.ncbi.nlm.nih.gov/nucleotide/NR_037002.1?report=genbank&log$=nucltop&blast_rank=63&RID=9CAFY9CD016","NR_037002.1")
Streptococcus pyogenes strain I-273 16S ribosomal RNA, partial sequence	Streptococcus pyogenes	374	374	1	2e-103	93.95	1393	=HYPERLINK("https://www.ncbi.nlm.nih.gov/nucleotide/NR_028598.1?report=genbank&log$=nucltop&blast_rank=64&RID=9CAFY9CD016","NR_028598.1")
Streptococcus pluranimalium strain T70 16S ribosomal RNA, partial sequence	Streptococcus pluranimalium	374	374	1	2e-103	93.93	1511	=HYPERLINK("https://www.ncbi.nlm.nih.gov/nucleotide/NR_104971.1?report=genbank&log$=nucltop&blast_rank=65&RID=9CAFY9CD016","NR_104971.1")
Streptococcus dysgalactiae strain CCUG 27301 16S ribosomal RNA, partial sequence	Streptococcus dysgalactiae	374	374	1	2e-103	93.95	1262	=HYPERLINK("https://www.ncbi.nlm.nih.gov/nucleotide/NR_118303.1?report=genbank&log$=nucltop&blast_rank=66&RID=9CAFY9CD016","NR_118303.1")
Streptococcus pasteurianus strain CIP 107122 16S ribosomal RNA, partial sequence	Streptococcus pasteurianus	374	374	1	2e-103	93.93	1470	=HYPERLINK("https://www.ncbi.nlm.nih.gov/nucleotide/NR_043660.1?report=genbank&log$=nucltop&blast_rank=67&RID=9CAFY9CD016","NR_043660.1")
Streptococcus agalactiae ATCC 13813 16S ribosomal RNA, partial sequence	Streptococcus agalactiae ATCC 13813	374	374	1	2e-103	93.93	1342	=HYPERLINK("https://www.ncbi.nlm.nih.gov/nucleotide/NR_117503.1?report=genbank&log$=nucltop&blast_rank=68&RID=9CAFY9CD016","NR_117503.1")
Streptococcus dysgalactiae strain ATCC 43078 16S ribosomal RNA, partial sequence	Streptococcus dysgalactiae	374	374	1	2e-103	93.95	1313	=HYPERLINK("https://www.ncbi.nlm.nih.gov/nucleotide/NR_115147.1?report=genbank&log$=nucltop&blast_rank=69&RID=9CAFY9CD016","NR_115147.1")
Streptococcus agalactiae ATCC 13813 strain JCM 5671 16S ribosomal RNA, partial sequence	Streptococcus agalactiae ATCC 13813	374	374	1	2e-103	93.93	1471	=HYPERLINK("https://www.ncbi.nlm.nih.gov/nucleotide/NR_113262.1?report=genbank&log$=nucltop&blast_rank=70&RID=9CAFY9CD016","NR_113262.1")
Streptococcus dysgalactiae strain ATCC 43078 16S ribosomal RNA, partial sequence	Streptococcus dysgalactiae	374	374	1	2e-103	93.95	1506	=HYPERLINK("https://www.ncbi.nlm.nih.gov/nucleotide/NR_027517.1?report=genbank&log$=nucltop&blast_rank=71&RID=9CAFY9CD016","NR_027517.1")
Streptococcus canis strain STR T1 16S ribosomal RNA, partial sequence	Streptococcus canis	374	374	1	2e-103	93.95	1499	=HYPERLINK("https://www.ncbi.nlm.nih.gov/nucleotide/NR_024633.1?report=genbank&log$=nucltop&blast_rank=72&RID=9CAFY9CD016","NR_024633.1")
Streptococcus dysgalactiae strain ATCC 43078 16S ribosomal RNA, partial sequence	Streptococcus dysgalactiae	374	374	1	2e-103	93.95	1471	=HYPERLINK("https://www.ncbi.nlm.nih.gov/nucleotide/NR_115275.1?report=genbank&log$=nucltop&blast_rank=73&RID=9CAFY9CD016","NR_115275.1")
Streptococcus caballi strain 151 16S ribosomal RNA, partial sequence	Streptococcus caballi	374	374	1	2e-103	93.93	1430	=HYPERLINK("https://www.ncbi.nlm.nih.gov/nucleotide/NR_044190.1?report=genbank&log$=nucltop&blast_rank=74&RID=9CAFY9CD016","NR_044190.1")
Streptococcus didelphis strain ATCC 700828 16S ribosomal RNA, partial sequence	Streptococcus didelphis	368	368	1	8e-102	93.52	1451	=HYPERLINK("https://www.ncbi.nlm.nih.gov/nucleotide/NR_115730.1?report=genbank&log$=nucltop&blast_rank=75&RID=9CAFY9CD016","NR_115730.1")
Streptococcus ovuberis strain VB15-00779 16S ribosomal RNA, partial sequence	Streptococcus ovuberis	368	368	1	8e-102	93.52	1433	=HYPERLINK("https://www.ncbi.nlm.nih.gov/nucleotide/NR_159140.1?report=genbank&log$=nucltop&blast_rank=76&RID=9CAFY9CD016","NR_159140.1")
Streptococcus hyovaginalis strain SHV515 16S ribosomal RNA, partial sequence	Streptococcus hyovaginalis	368	368	1	8e-102	93.52	1464	=HYPERLINK("https://www.ncbi.nlm.nih.gov/nucleotide/NR_044912.1?report=genbank&log$=nucltop&blast_rank=77&RID=9CAFY9CD016","NR_044912.1")
Streptococcus ovis strain S369-98-1 16S ribosomal RNA, partial sequence	Streptococcus ovis	368	368	1	8e-102	93.57	1377	=HYPERLINK("https://www.ncbi.nlm.nih.gov/nucleotide/NR_026471.1?report=genbank&log$=nucltop&blast_rank=78&RID=9CAFY9CD016","NR_026471.1")
Streptococcus ictaluri 707-05 16S ribosomal RNA, partial sequence	Streptococcus ictaluri 707-05	368	368	1	8e-102	93.55	1471	=HYPERLINK("https://www.ncbi.nlm.nih.gov/nucleotide/NR_115802.1?report=genbank&log$=nucltop&blast_rank=79&RID=9CAFY9CD016","NR_115802.1")
Streptococcus halichoeri strain M512/02/1 16S ribosomal RNA, partial sequence	Streptococcus halichoeri	368	368	1	8e-102	93.57	1506	=HYPERLINK("https://www.ncbi.nlm.nih.gov/nucleotide/NR_029025.1?report=genbank&log$=nucltop&blast_rank=80&RID=9CAFY9CD016","NR_029025.1")
Streptococcus anginosus SK52 = DSM 20563 16S ribosomal RNA, partial sequence	Streptococcus anginosus SK52 = DSM 20563	363	363	1	4e-100	93.12	1477	=HYPERLINK("https://www.ncbi.nlm.nih.gov/nucleotide/NR_117426.1?report=genbank&log$=nucltop&blast_rank=81&RID=9CAFY9CD016","NR_117426.1")
Streptococcus saliviloxodontae strain NUM 6306 16S ribosomal RNA, partial sequence	Streptococcus saliviloxodontae	363	363	1	4e-100	93.12	1504	=HYPERLINK("https://www.ncbi.nlm.nih.gov/nucleotide/NR_126178.1?report=genbank&log$=nucltop&blast_rank=82&RID=9CAFY9CD016","NR_126178.1")
Streptococcus loxodontisalivarius strain NUM 6304 16S ribosomal RNA, partial sequence	Streptococcus loxodontisalivarius	363	363	1	4e-100	93.12	1506	=HYPERLINK("https://www.ncbi.nlm.nih.gov/nucleotide/NR_126177.1?report=genbank&log$=nucltop&blast_rank=83&RID=9CAFY9CD016","NR_126177.1")
Streptococcus pharyngis strain DICM10-00796B 16S ribosomal RNA, partial sequence	Streptococcus pharyngis	363	363	1	4e-100	93.12	1417	=HYPERLINK("https://www.ncbi.nlm.nih.gov/nucleotide/NR_137219.1?report=genbank&log$=nucltop&blast_rank=84&RID=9CAFY9CD016","NR_137219.1")
Streptococcus downei MFe28 16S ribosomal RNA, partial sequence	Streptococcus downei MFe28	363	363	1	4e-100	93.12	1419	=HYPERLINK("https://www.ncbi.nlm.nih.gov/nucleotide/NR_114854.1?report=genbank&log$=nucltop&blast_rank=85&RID=9CAFY9CD016","NR_114854.1")
Streptococcus sobrinus strain NCTC 12279 16S ribosomal RNA, partial sequence	Streptococcus sobrinus	363	363	1	4e-100	93.12	1459	=HYPERLINK("https://www.ncbi.nlm.nih.gov/nucleotide/NR_114727.1?report=genbank&log$=nucltop&blast_rank=86&RID=9CAFY9CD016","NR_114727.1")
Streptococcus criceti strain ATCC 19642 16S ribosomal RNA, partial sequence	Streptococcus criceti	363	363	1	4e-100	93.12	1444	=HYPERLINK("https://www.ncbi.nlm.nih.gov/nucleotide/NR_042119.1?report=genbank&log$=nucltop&blast_rank=87&RID=9CAFY9CD016","NR_042119.1")
Streptococcus pseudoporcinus LQ 940-04 16S ribosomal RNA, partial sequence	Streptococcus pseudoporcinus LQ 940-04	363	363	1	4e-100	93.12	1456	=HYPERLINK("https://www.ncbi.nlm.nih.gov/nucleotide/NR_043704.1?report=genbank&log$=nucltop&blast_rank=88&RID=9CAFY9CD016","NR_043704.1")
Lactovum miscens strain anNAG3 16S ribosomal RNA, partial sequence	Lactovum miscens	363	363	1	4e-100	93.15	1456	=HYPERLINK("https://www.ncbi.nlm.nih.gov/nucleotide/NR_042140.1?report=genbank&log$=nucltop&blast_rank=89&RID=9CAFY9CD016","NR_042140.1")
Streptococcus dentirousetti strain NUM 1303 16S ribosomal RNA, partial sequence	Streptococcus dentirousetti	363	363	1	4e-100	93.12	1545	=HYPERLINK("https://www.ncbi.nlm.nih.gov/nucleotide/NR_041460.1?report=genbank&log$=nucltop&blast_rank=90&RID=9CAFY9CD016","NR_041460.1")
Streptococcus orisuis strain NUM 1001 16S ribosomal RNA, partial sequence	Streptococcus orisuis	363	363	1	4e-100	93.12	1554	=HYPERLINK("https://www.ncbi.nlm.nih.gov/nucleotide/NR_041055.1?report=genbank&log$=nucltop&blast_rank=91&RID=9CAFY9CD016","NR_041055.1")
Streptococcus fryi strain PAGU 653 16S ribosomal RNA, partial sequence	Streptococcus fryi	363	363	1	4e-100	93.12	1406	=HYPERLINK("https://www.ncbi.nlm.nih.gov/nucleotide/NR_112960.1?report=genbank&log$=nucltop&blast_rank=92&RID=9CAFY9CD016","NR_112960.1")
Streptococcus gallinaceus strain CCUG 42692 16S ribosomal RNA, partial sequence	Streptococcus gallinaceus	363	363	1	4e-100	93.17	1502	=HYPERLINK("https://www.ncbi.nlm.nih.gov/nucleotide/NR_025453.1?report=genbank&log$=nucltop&blast_rank=93&RID=9CAFY9CD016","NR_025453.1")
Streptococcus didelphis strain W94-11374-1 16S ribosomal RNA, partial sequence	Streptococcus didelphis	363	363	1	4e-100	93.12	1505	=HYPERLINK("https://www.ncbi.nlm.nih.gov/nucleotide/NR_025036.1?report=genbank&log$=nucltop&blast_rank=94&RID=9CAFY9CD016","NR_025036.1")
Streptococcus constellatus subsp. pharyngis strain MM9889a 16S ribosomal RNA, partial sequence	Streptococcus constellatus subsp. pharyngis	363	363	1	4e-100	93.12	1470	=HYPERLINK("https://www.ncbi.nlm.nih.gov/nucleotide/NR_042833.1?report=genbank&log$=nucltop&blast_rank=95&RID=9CAFY9CD016","NR_042833.1")
Streptococcus intermedius strain 1877 16S ribosomal RNA, partial sequence	Streptococcus intermedius	363	363	1	4e-100	93.12	1544	=HYPERLINK("https://www.ncbi.nlm.nih.gov/nucleotide/NR_028736.1?report=genbank&log$=nucltop&blast_rank=96&RID=9CAFY9CD016","NR_028736.1")
Streptococcus constellatus subsp. pharyngis SK1060 = CCUG 46377 16S ribosomal RNA, partial sequence	Streptococcus constellatus subsp. pharyngis SK1060 = CCUG 46377	363	363	1	4e-100	93.12	1404	=HYPERLINK("https://www.ncbi.nlm.nih.gov/nucleotide/NR_118318.1?report=genbank&log$=nucltop&blast_rank=97&RID=9CAFY9CD016","NR_118318.1")
Streptococcus constellatus strain ATCC 27823 16S ribosomal RNA, partial sequence	Streptococcus constellatus	363	363	1	4e-100	93.12	1399	=HYPERLINK("https://www.ncbi.nlm.nih.gov/nucleotide/NR_112704.1?report=genbank&log$=nucltop&blast_rank=98&RID=9CAFY9CD016","NR_112704.1")
Streptococcus castoreus strain M605815/03/2 16S ribosomal RNA, partial sequence	Streptococcus castoreus	363	363	1	4e-100	93.17	1508	=HYPERLINK("https://www.ncbi.nlm.nih.gov/nucleotide/NR_042215.1?report=genbank&log$=nucltop&blast_rank=99&RID=9CAFY9CD016","NR_042215.1")
Streptococcus downei MFe28 16S ribosomal RNA, partial sequence	Streptococcus downei MFe28	363	363	1	4e-100	93.12	1548	=HYPERLINK("https://www.ncbi.nlm.nih.gov/nucleotide/NR_042774.1?report=genbank&log$=nucltop&blast_rank=100&RID=9CAFY9CD016","NR_042774.1")

## Sheet: ASV3
Description	Scientific Name	Max Score	Total Score	Query Cover	E value	Per. ident	Acc. Len	Accession
Klebsiella aerogenes KCTC 2190 16S ribosomal RNA, complete sequence	Klebsiella aerogenes KCTC 2190	459	459	1	5e-129	100.00	1540	=HYPERLINK("https://www.ncbi.nlm.nih.gov/nucleotide/NR_102493.2?report=genbank&log$=nucltop&blast_rank=1&RID=9C9264F3016","NR_102493.2")
Enterobacter mori strain YIM Hb-3 16S ribosomal RNA, partial sequence	Enterobacter mori	459	459	1	5e-129	100.00	1522	=HYPERLINK("https://www.ncbi.nlm.nih.gov/nucleotide/NR_146667.2?report=genbank&log$=nucltop&blast_rank=2&RID=9C9264F3016","NR_146667.2")
Klebsiella huaxiensis strain WCHKl090001 16S ribosomal RNA, partial sequence	Klebsiella huaxiensis	459	459	1	5e-129	100.00	1078	=HYPERLINK("https://www.ncbi.nlm.nih.gov/nucleotide/NR_171417.1?report=genbank&log$=nucltop&blast_rank=3&RID=9C9264F3016","NR_171417.1")
Kosakonia quasisacchari strain WCHEs120001 16S ribosomal RNA, partial sequence	Kosakonia quasisacchari	459	459	1	5e-129	100.00	1536	=HYPERLINK("https://www.ncbi.nlm.nih.gov/nucleotide/NR_169476.1?report=genbank&log$=nucltop&blast_rank=4&RID=9C9264F3016","NR_169476.1")
Klebsiella quasipneumoniae subsp. similipneumoniae strain 07A044 16S ribosomal RNA, partial sequence	Klebsiella quasipneumoniae subsp. similipneumoniae	459	459	1	5e-129	100.00	1462	=HYPERLINK("https://www.ncbi.nlm.nih.gov/nucleotide/NR_134063.1?report=genbank&log$=nucltop&blast_rank=5&RID=9C9264F3016","NR_134063.1")
Klebsiella quasipneumoniae subsp. quasipneumoniae strain 01A030 16S ribosomal RNA, partial sequence	Klebsiella quasipneumoniae subsp. quasipneumoniae	459	459	1	5e-129	100.00	1462	=HYPERLINK("https://www.ncbi.nlm.nih.gov/nucleotide/NR_134062.1?report=genbank&log$=nucltop&blast_rank=6&RID=9C9264F3016","NR_134062.1")
Enterobacter cloacae strain ATCC 13047 16S ribosomal RNA, partial sequence	Enterobacter cloacae	459	459	1	5e-129	100.00	1369	=HYPERLINK("https://www.ncbi.nlm.nih.gov/nucleotide/NR_118568.1?report=genbank&log$=nucltop&blast_rank=7&RID=9C9264F3016","NR_118568.1")
Enterobacter cancerogenus strain LMG 2693 16S ribosomal RNA, partial sequence	Enterobacter cancerogenus	459	459	1	5e-129	100.00	1387	=HYPERLINK("https://www.ncbi.nlm.nih.gov/nucleotide/NR_116756.1?report=genbank&log$=nucltop&blast_rank=8&RID=9C9264F3016","NR_116756.1")
Klebsiella pneumoniae strain ATCC 13883 16S ribosomal RNA, partial sequence	Klebsiella pneumoniae	459	459	1	5e-129	100.00	1452	=HYPERLINK("https://www.ncbi.nlm.nih.gov/nucleotide/NR_119278.1?report=genbank&log$=nucltop&blast_rank=9&RID=9C9264F3016","NR_119278.1")
Klebsiella aerogenes strain NCTC10006 16S ribosomal RNA, partial sequence	Klebsiella aerogenes	459	459	1	5e-129	100.00	1511	=HYPERLINK("https://www.ncbi.nlm.nih.gov/nucleotide/NR_114737.1?report=genbank&log$=nucltop&blast_rank=10&RID=9C9264F3016","NR_114737.1")
Klebsiella pneumoniae strain DSM 30104 16S ribosomal RNA, partial sequence	Klebsiella pneumoniae	459	459	1	5e-129	100.00	1492	=HYPERLINK("https://www.ncbi.nlm.nih.gov/nucleotide/NR_114715.1?report=genbank&log$=nucltop&blast_rank=11&RID=9C9264F3016","NR_114715.1")
Klebsiella pneumoniae strain JCM1662 16S ribosomal RNA, partial sequence	Klebsiella pneumoniae	459	459	1	5e-129	100.00	1449	=HYPERLINK("https://www.ncbi.nlm.nih.gov/nucleotide/NR_112009.1?report=genbank&log$=nucltop&blast_rank=12&RID=9C9264F3016","NR_112009.1")
Kluyvera intermedia strain JCM1238 16S ribosomal RNA, partial sequence	Kluyvera intermedia	459	459	1	5e-129	100.00	1438	=HYPERLINK("https://www.ncbi.nlm.nih.gov/nucleotide/NR_112007.1?report=genbank&log$=nucltop&blast_rank=13&RID=9C9264F3016","NR_112007.1")
Pantoea agglomerans strain JCM1236 16S ribosomal RNA, partial sequence	Pantoea agglomerans	459	459	1	5e-129	100.00	1449	=HYPERLINK("https://www.ncbi.nlm.nih.gov/nucleotide/NR_111998.1?report=genbank&log$=nucltop&blast_rank=14&RID=9C9264F3016","NR_111998.1")
Enterobacter cloacae subsp. dissolvens strain LMG 2683 16S ribosomal RNA, partial sequence	Enterobacter cloacae subsp. dissolvens	459	459	1	5e-129	100.00	1495	=HYPERLINK("https://www.ncbi.nlm.nih.gov/nucleotide/NR_044978.1?report=genbank&log$=nucltop&blast_rank=15&RID=9C9264F3016","NR_044978.1")
Enterobacter cancerogenus strain LMG 2693 16S ribosomal RNA, partial sequence	Enterobacter cancerogenus	459	459	1	5e-129	100.00	1495	=HYPERLINK("https://www.ncbi.nlm.nih.gov/nucleotide/NR_044977.1?report=genbank&log$=nucltop&blast_rank=16&RID=9C9264F3016","NR_044977.1")
Buttiauxella agrestis ATCC 33320 strain DSM 4586 16S ribosomal RNA, partial sequence	Buttiauxella agrestis ATCC 33320	459	459	1	5e-129	100.00	1504	=HYPERLINK("https://www.ncbi.nlm.nih.gov/nucleotide/NR_041968.1?report=genbank&log$=nucltop&blast_rank=17&RID=9C9264F3016","NR_041968.1")
Klebsiella pneumoniae subsp. rhinoscleromatis strain R-70 16S ribosomal RNA gene, partial sequence	Klebsiella pneumoniae subsp. rhinoscleromatis	459	459	1	5e-129	100.00	1452	=HYPERLINK("https://www.ncbi.nlm.nih.gov/nucleotide/NR_037084.1?report=genbank&log$=nucltop&blast_rank=18&RID=9C9264F3016","NR_037084.1")
Buttiauxella noackiae strain NSW 11 16S ribosomal RNA, partial sequence	Buttiauxella noackiae	459	459	1	5e-129	100.00	1497	=HYPERLINK("https://www.ncbi.nlm.nih.gov/nucleotide/NR_036919.1?report=genbank&log$=nucltop&blast_rank=19&RID=9C9264F3016","NR_036919.1")
Klebsiella pneumoniae strain DSM 30104 16S ribosomal RNA, partial sequence	Klebsiella pneumoniae	459	459	1	5e-129	100.00	1534	=HYPERLINK("https://www.ncbi.nlm.nih.gov/nucleotide/NR_036794.1?report=genbank&log$=nucltop&blast_rank=20&RID=9C9264F3016","NR_036794.1")
Enterobacter hormaechei subsp. xiangfangensis strain 10-17 16S ribosomal RNA, partial sequence	Enterobacter hormaechei subsp. xiangfangensis	459	459	1	5e-129	100.00	1429	=HYPERLINK("https://www.ncbi.nlm.nih.gov/nucleotide/NR_126208.1?report=genbank&log$=nucltop&blast_rank=21&RID=9C9264F3016","NR_126208.1")
Enterobacter kobei strain CIP 105566 16S ribosomal RNA, partial sequence	Enterobacter kobei	459	459	1	5e-129	100.00	1451	=HYPERLINK("https://www.ncbi.nlm.nih.gov/nucleotide/NR_028993.1?report=genbank&log$=nucltop&blast_rank=22&RID=9C9264F3016","NR_028993.1")
Buttiauxella warmboldiae strain NSW 326 16S ribosomal RNA, partial sequence	Buttiauxella warmboldiae	459	459	1	5e-129	100.00	1507	=HYPERLINK("https://www.ncbi.nlm.nih.gov/nucleotide/NR_028893.1?report=genbank&log$=nucltop&blast_rank=23&RID=9C9264F3016","NR_028893.1")
Kluyvera cryocrescens strain 12993 16S ribosomal RNA, partial sequence	Kluyvera cryocrescens	459	459	1	5e-129	100.00	1459	=HYPERLINK("https://www.ncbi.nlm.nih.gov/nucleotide/NR_028803.1?report=genbank&log$=nucltop&blast_rank=24&RID=9C9264F3016","NR_028803.1")
Kluyvera intermedia strain 256 16S ribosomal RNA, partial sequence	Kluyvera intermedia	459	459	1	5e-129	100.00	1453	=HYPERLINK("https://www.ncbi.nlm.nih.gov/nucleotide/NR_028802.1?report=genbank&log$=nucltop&blast_rank=25&RID=9C9264F3016","NR_028802.1")
Klebsiella aerogenes strain ATCC 13048 16S ribosomal RNA, partial sequence	Klebsiella aerogenes	459	459	1	5e-129	100.00	1376	=HYPERLINK("https://www.ncbi.nlm.nih.gov/nucleotide/NR_118556.1?report=genbank&log$=nucltop&blast_rank=26&RID=9C9264F3016","NR_118556.1")
Klebsiella pneumoniae strain DSM 30104 16S ribosomal RNA, partial sequence	Klebsiella pneumoniae	459	459	1	5e-129	100.00	1530	=HYPERLINK("https://www.ncbi.nlm.nih.gov/nucleotide/NR_117686.1?report=genbank&log$=nucltop&blast_rank=27&RID=9C9264F3016","NR_117686.1")
Klebsiella pneumoniae strain DSM 30104 16S ribosomal RNA, partial sequence	Klebsiella pneumoniae	459	459	1	5e-129	100.00	1530	=HYPERLINK("https://www.ncbi.nlm.nih.gov/nucleotide/NR_117685.1?report=genbank&log$=nucltop&blast_rank=28&RID=9C9264F3016","NR_117685.1")
Klebsiella pneumoniae strain DSM 30104 16S ribosomal RNA, partial sequence	Klebsiella pneumoniae	459	459	1	5e-129	100.00	1530	=HYPERLINK("https://www.ncbi.nlm.nih.gov/nucleotide/NR_117684.1?report=genbank&log$=nucltop&blast_rank=29&RID=9C9264F3016","NR_117684.1")
Klebsiella pneumoniae strain DSM 30104 16S ribosomal RNA, partial sequence	Klebsiella pneumoniae	459	459	1	5e-129	100.00	1530	=HYPERLINK("https://www.ncbi.nlm.nih.gov/nucleotide/NR_117683.1?report=genbank&log$=nucltop&blast_rank=30&RID=9C9264F3016","NR_117683.1")
Klebsiella pneumoniae strain DSM 30104 16S ribosomal RNA, partial sequence	Klebsiella pneumoniae	459	459	1	5e-129	100.00	1524	=HYPERLINK("https://www.ncbi.nlm.nih.gov/nucleotide/NR_117682.1?report=genbank&log$=nucltop&blast_rank=31&RID=9C9264F3016","NR_117682.1")
Pantoea rwandensis strain LMG 26275 16S ribosomal RNA, partial sequence	Pantoea rwandensis	459	459	1	5e-129	100.00	1344	=HYPERLINK("https://www.ncbi.nlm.nih.gov/nucleotide/NR_118121.1?report=genbank&log$=nucltop&blast_rank=32&RID=9C9264F3016","NR_118121.1")
Pantoea rodasii strain LMG 26273 16S ribosomal RNA, partial sequence	Pantoea rodasii	459	459	1	5e-129	100.00	1344	=HYPERLINK("https://www.ncbi.nlm.nih.gov/nucleotide/NR_118120.1?report=genbank&log$=nucltop&blast_rank=33&RID=9C9264F3016","NR_118120.1")
Erwinia aphidicola strain LMG 24877 16S ribosomal RNA, partial sequence	Erwinia aphidicola	459	459	1	5e-129	100.00	1493	=HYPERLINK("https://www.ncbi.nlm.nih.gov/nucleotide/NR_117000.1?report=genbank&log$=nucltop&blast_rank=34&RID=9C9264F3016","NR_117000.1")
Leclercia adecarboxylata strain CIP 82.92 16S ribosomal RNA, partial sequence	Leclercia adecarboxylata	459	459	1	5e-129	100.00	1527	=HYPERLINK("https://www.ncbi.nlm.nih.gov/nucleotide/NR_104933.1?report=genbank&log$=nucltop&blast_rank=35&RID=9C9264F3016","NR_104933.1")
Enterobacter hormaechei strain 0992-77 16S ribosomal RNA, partial sequence	Enterobacter hormaechei	459	459	1	5e-129	100.00	1365	=HYPERLINK("https://www.ncbi.nlm.nih.gov/nucleotide/NR_042154.1?report=genbank&log$=nucltop&blast_rank=36&RID=9C9264F3016","NR_042154.1")
Enterobacter soli ATCC BAA-2102 strain LF7 16S ribosomal RNA, partial sequence	Enterobacter soli ATCC BAA-2102	459	459	1	5e-129	100.00	1535	=HYPERLINK("https://www.ncbi.nlm.nih.gov/nucleotide/NR_117547.1?report=genbank&log$=nucltop&blast_rank=37&RID=9C9264F3016","NR_117547.1")
Klebsiella pneumoniae subsp. rhinoscleromatis ATCC 13884 16S ribosomal RNA, partial sequence	Klebsiella pneumoniae subsp. rhinoscleromatis ATCC 13884	459	459	1	5e-129	100.00	1436	=HYPERLINK("https://www.ncbi.nlm.nih.gov/nucleotide/NR_114507.1?report=genbank&log$=nucltop&blast_rank=38&RID=9C9264F3016","NR_114507.1")
Klebsiella pneumoniae strain ATCC 13883 16S ribosomal RNA, partial sequence	Klebsiella pneumoniae	459	459	1	5e-129	100.00	1436	=HYPERLINK("https://www.ncbi.nlm.nih.gov/nucleotide/NR_114506.1?report=genbank&log$=nucltop&blast_rank=39&RID=9C9264F3016","NR_114506.1")
Enterobacter ludwigii strain EN-119 16S ribosomal RNA, partial sequence	Enterobacter ludwigii	459	459	1	5e-129	100.00	1513	=HYPERLINK("https://www.ncbi.nlm.nih.gov/nucleotide/NR_042349.1?report=genbank&log$=nucltop&blast_rank=40&RID=9C9264F3016","NR_042349.1")
Enterobacter bugandensis strain 247BMC 16S ribosomal RNA, partial sequence	Enterobacter bugandensis	459	459	1	5e-129	100.00	1444	=HYPERLINK("https://www.ncbi.nlm.nih.gov/nucleotide/NR_148649.1?report=genbank&log$=nucltop&blast_rank=41&RID=9C9264F3016","NR_148649.1")
Siccibacter turicensis LMG 23730 16S ribosomal RNA, partial sequence	Siccibacter turicensis LMG 23730	459	459	1	5e-129	100.00	1494	=HYPERLINK("https://www.ncbi.nlm.nih.gov/nucleotide/NR_118531.1?report=genbank&log$=nucltop&blast_rank=42&RID=9C9264F3016","NR_118531.1")
Enterobacter cloacae subsp. dissolvens strain ATCC 23373 16S ribosomal RNA, partial sequence	Enterobacter cloacae subsp. dissolvens	459	459	1	5e-129	100.00	1507	=HYPERLINK("https://www.ncbi.nlm.nih.gov/nucleotide/NR_118011.1?report=genbank&log$=nucltop&blast_rank=43&RID=9C9264F3016","NR_118011.1")
Enterobacter kobei strain JCM 8580 16S ribosomal RNA, partial sequence	Enterobacter kobei	459	459	1	5e-129	100.00	1468	=HYPERLINK("https://www.ncbi.nlm.nih.gov/nucleotide/NR_113321.1?report=genbank&log$=nucltop&blast_rank=44&RID=9C9264F3016","NR_113321.1")
Klebsiella pneumoniae strain JCM 1662 16S ribosomal RNA, partial sequence	Klebsiella pneumoniae	459	459	1	5e-129	100.00	1462	=HYPERLINK("https://www.ncbi.nlm.nih.gov/nucleotide/NR_113240.1?report=genbank&log$=nucltop&blast_rank=45&RID=9C9264F3016","NR_113240.1")
Buttiauxella izardii strain S3/2-161 16S ribosomal RNA, partial sequence	Buttiauxella izardii	459	459	1	5e-129	100.00	1498	=HYPERLINK("https://www.ncbi.nlm.nih.gov/nucleotide/NR_025331.1?report=genbank&log$=nucltop&blast_rank=46&RID=9C9264F3016","NR_025331.1")
Klebsiella aerogenes strain JCM 1235 16S ribosomal RNA, partial sequence	Klebsiella aerogenes	459	459	1	5e-129	100.00	1438	=HYPERLINK("https://www.ncbi.nlm.nih.gov/nucleotide/NR_024643.1?report=genbank&log$=nucltop&blast_rank=47&RID=9C9264F3016","NR_024643.1")
Lelliottia amnigena strain JCM1237 16S ribosomal RNA, partial sequence	Lelliottia amnigena	459	459	1	5e-129	100.00	1449	=HYPERLINK("https://www.ncbi.nlm.nih.gov/nucleotide/NR_024642.1?report=genbank&log$=nucltop&blast_rank=48&RID=9C9264F3016","NR_024642.1")
Enterobacter asburiae strain JCM6051 16S ribosomal RNA, partial sequence	Enterobacter asburiae	459	459	1	5e-129	100.00	1422	=HYPERLINK("https://www.ncbi.nlm.nih.gov/nucleotide/NR_024640.1?report=genbank&log$=nucltop&blast_rank=49&RID=9C9264F3016","NR_024640.1")
Erwinia persicina strain HK 204 16S ribosomal RNA, partial sequence	Erwinia persicina	459	459	1	5e-129	100.00	1456	=HYPERLINK("https://www.ncbi.nlm.nih.gov/nucleotide/NR_026049.1?report=genbank&log$=nucltop&blast_rank=50&RID=9C9264F3016","NR_026049.1")
Siccibacter turicensis LMG 23730 16S ribosomal RNA, partial sequence	Siccibacter turicensis LMG 23730	459	459	1	5e-129	100.00	1494	=HYPERLINK("https://www.ncbi.nlm.nih.gov/nucleotide/NR_104924.1?report=genbank&log$=nucltop&blast_rank=51&RID=9C9264F3016","NR_104924.1")
Leclercia adecarboxylata ATCC 23216 = NBRC 102595 strain LMG 2803 16S ribosomal RNA, partial sequence	Leclercia adecarboxylata ATCC 23216 = NBRC 102595	459	459	1	5e-129	100.00	1506	=HYPERLINK("https://www.ncbi.nlm.nih.gov/nucleotide/NR_117405.1?report=genbank&log$=nucltop&blast_rank=52&RID=9C9264F3016","NR_117405.1")
Leclercia adecarboxylata strain NBRC 102595 16S ribosomal RNA, partial sequence	Leclercia adecarboxylata	459	459	1	5e-129	100.00	1465	=HYPERLINK("https://www.ncbi.nlm.nih.gov/nucleotide/NR_114154.1?report=genbank&log$=nucltop&blast_rank=53&RID=9C9264F3016","NR_114154.1")
Kluyvera intermedia strain NBRC 102594 16S ribosomal RNA, partial sequence	Kluyvera intermedia	459	459	1	5e-129	100.00	1465	=HYPERLINK("https://www.ncbi.nlm.nih.gov/nucleotide/NR_114153.1?report=genbank&log$=nucltop&blast_rank=54&RID=9C9264F3016","NR_114153.1")
Kluyvera cryocrescens strain NBRC 102467 16S ribosomal RNA, partial sequence	Kluyvera cryocrescens	459	459	1	5e-129	100.00	1465	=HYPERLINK("https://www.ncbi.nlm.nih.gov/nucleotide/NR_114108.1?report=genbank&log$=nucltop&blast_rank=55&RID=9C9264F3016","NR_114108.1")
Kluyvera ascorbata strain NBRC 102466 16S ribosomal RNA, partial sequence	Kluyvera ascorbata	459	459	1	5e-129	100.00	1465	=HYPERLINK("https://www.ncbi.nlm.nih.gov/nucleotide/NR_114107.1?report=genbank&log$=nucltop&blast_rank=56&RID=9C9264F3016","NR_114107.1")
Erwinia persicina strain NBRC 102418 16S ribosomal RNA, partial sequence	Erwinia persicina	459	459	1	5e-129	100.00	1469	=HYPERLINK("https://www.ncbi.nlm.nih.gov/nucleotide/NR_114078.1?report=genbank&log$=nucltop&blast_rank=57&RID=9C9264F3016","NR_114078.1")
Klebsiella pneumoniae strain NBRC 14940 16S ribosomal RNA, partial sequence	Klebsiella pneumoniae	459	459	1	5e-129	100.00	1465	=HYPERLINK("https://www.ncbi.nlm.nih.gov/nucleotide/NR_113702.1?report=genbank&log$=nucltop&blast_rank=58&RID=9C9264F3016","NR_113702.1")
Klebsiella aerogenes strain NBRC 13534 16S ribosomal RNA, partial sequence	Klebsiella aerogenes	459	459	1	5e-129	100.00	1465	=HYPERLINK("https://www.ncbi.nlm.nih.gov/nucleotide/NR_113614.1?report=genbank&log$=nucltop&blast_rank=59&RID=9C9264F3016","NR_113614.1")
Erwinia aphidicola strain X 001 16S ribosomal RNA, partial sequence	Erwinia aphidicola	459	459	1	5e-129	100.00	1461	=HYPERLINK("https://www.ncbi.nlm.nih.gov/nucleotide/NR_104724.1?report=genbank&log$=nucltop&blast_rank=60&RID=9C9264F3016","NR_104724.1")
Klebsiella variicola strain F2R9 16S ribosomal RNA, partial sequence	Klebsiella variicola	459	459	1	5e-129	100.00	1412	=HYPERLINK("https://www.ncbi.nlm.nih.gov/nucleotide/NR_025635.1?report=genbank&log$=nucltop&blast_rank=61&RID=9C9264F3016","NR_025635.1")
Erwinia persicina strain LMG 11254 16S ribosomal RNA, partial sequence	Erwinia persicina	455	455	1	6e-128	99.60	1496	=HYPERLINK("https://www.ncbi.nlm.nih.gov/nucleotide/NR_119364.1?report=genbank&log$=nucltop&blast_rank=62&RID=9C9264F3016","NR_119364.1")
Lelliottia nimipressuralis strain LMG 10245 16S ribosomal RNA, partial sequence	Lelliottia nimipressuralis	455	455	1	6e-128	99.60	1498	=HYPERLINK("https://www.ncbi.nlm.nih.gov/nucleotide/NR_044976.1?report=genbank&log$=nucltop&blast_rank=63&RID=9C9264F3016","NR_044976.1")
Citrobacter cronae strain Tue2_1 16S ribosomal RNA, partial sequence	Citrobacter cronae	453	453	1	2e-127	99.60	1462	=HYPERLINK("https://www.ncbi.nlm.nih.gov/nucleotide/NR_170426.1?report=genbank&log$=nucltop&blast_rank=64&RID=9C9264F3016","NR_170426.1")
Klebsiella quasipneumoniae subsp. similipneumoniae strain CW-D 3 16S ribosomal RNA, partial sequence	Klebsiella quasipneumoniae subsp. similipneumoniae	453	453	1	2e-127	99.60	1456	=HYPERLINK("https://www.ncbi.nlm.nih.gov/nucleotide/NR_132596.1?report=genbank&log$=nucltop&blast_rank=65&RID=9C9264F3016","NR_132596.1")
Enterobacter cloacae strain ATCC 13047 16S ribosomal RNA, complete sequence	Enterobacter cloacae	453	453	1	2e-127	99.60	1543	=HYPERLINK("https://www.ncbi.nlm.nih.gov/nucleotide/NR_102794.2?report=genbank&log$=nucltop&blast_rank=66&RID=9C9264F3016","NR_102794.2")
Citrobacter europaeus strain 97/79 16S ribosomal RNA, complete sequence	Citrobacter europaeus	453	453	1	2e-127	99.60	1336	=HYPERLINK("https://www.ncbi.nlm.nih.gov/nucleotide/NR_156052.1?report=genbank&log$=nucltop&blast_rank=67&RID=9C9264F3016","NR_156052.1")
Salmonella enterica subsp. enterica serovar Typhimurium strain ATCC 13311 16S ribosomal RNA, partial sequence	Salmonella enterica subsp. enterica serovar Typhimurium	453	453	1	2e-127	99.60	1539	=HYPERLINK("https://www.ncbi.nlm.nih.gov/nucleotide/NR_119108.1?report=genbank&log$=nucltop&blast_rank=68&RID=9C9264F3016","NR_119108.1")
Pantoea septica strain LMG 5345 16S ribosomal RNA, partial sequence	Pantoea septica	453	453	1	2e-127	99.60	1362	=HYPERLINK("https://www.ncbi.nlm.nih.gov/nucleotide/NR_116752.1?report=genbank&log$=nucltop&blast_rank=69&RID=9C9264F3016","NR_116752.1")
Pantoea septica strain LMG 5345 16S ribosomal RNA, partial sequence	Pantoea septica	453	453	1	2e-127	99.60	1344	=HYPERLINK("https://www.ncbi.nlm.nih.gov/nucleotide/NR_116244.1?report=genbank&log$=nucltop&blast_rank=70&RID=9C9264F3016","NR_116244.1")
Tatumella citrea strain LMG 22049 16S ribosomal RNA, partial sequence	Tatumella citrea	453	453	1	2e-127	99.60	1422	=HYPERLINK("https://www.ncbi.nlm.nih.gov/nucleotide/NR_116111.1?report=genbank&log$=nucltop&blast_rank=71&RID=9C9264F3016","NR_116111.1")
Citrobacter freundii strain LMG 3246 16S ribosomal RNA, partial sequence	Citrobacter freundii	453	453	1	2e-127	99.60	1427	=HYPERLINK("https://www.ncbi.nlm.nih.gov/nucleotide/NR_117752.1?report=genbank&log$=nucltop&blast_rank=72&RID=9C9264F3016","NR_117752.1")
Citrobacter braakii strain DSM 17596 16S ribosomal RNA, partial sequence	Citrobacter braakii	453	453	1	2e-127	99.60	1427	=HYPERLINK("https://www.ncbi.nlm.nih.gov/nucleotide/NR_117750.1?report=genbank&log$=nucltop&blast_rank=73&RID=9C9264F3016","NR_117750.1")
Klebsiella grimontii strain SB73 16S ribosomal RNA, partial sequence	Klebsiella grimontii	453	453	1	2e-127	99.60	1454	=HYPERLINK("https://www.ncbi.nlm.nih.gov/nucleotide/NR_159317.1?report=genbank&log$=nucltop&blast_rank=74&RID=9C9264F3016","NR_159317.1")
Erwinia rhapontici strain LMG 2688 16S ribosomal RNA, partial sequence	Erwinia rhapontici	453	453	1	2e-127	99.60	1498	=HYPERLINK("https://www.ncbi.nlm.nih.gov/nucleotide/NR_119365.1?report=genbank&log$=nucltop&blast_rank=75&RID=9C9264F3016","NR_119365.1")
Klebsiella oxytoca strain ATCC 13182 16S ribosomal RNA, partial sequence	Klebsiella oxytoca	453	453	1	2e-127	99.60	1452	=HYPERLINK("https://www.ncbi.nlm.nih.gov/nucleotide/NR_119277.1?report=genbank&log$=nucltop&blast_rank=76&RID=9C9264F3016","NR_119277.1")
Klebsiella pneumoniae subsp. ozaenae strain ATCC 11296 16S ribosomal RNA, partial sequence	Klebsiella pneumoniae subsp. ozaenae	453	453	1	2e-127	99.60	1452	=HYPERLINK("https://www.ncbi.nlm.nih.gov/nucleotide/NR_119276.1?report=genbank&log$=nucltop&blast_rank=77&RID=9C9264F3016","NR_119276.1")
Erwinia rhapontici strain ATCC 29283 16S ribosomal RNA, partial sequence	Erwinia rhapontici	453	453	1	2e-127	99.60	1458	=HYPERLINK("https://www.ncbi.nlm.nih.gov/nucleotide/NR_118858.1?report=genbank&log$=nucltop&blast_rank=78&RID=9C9264F3016","NR_118858.1")
Klebsiella oxytoca strain ATCC 13182 16S ribosomal RNA, partial sequence	Klebsiella oxytoca	453	453	1	2e-127	99.60	1502	=HYPERLINK("https://www.ncbi.nlm.nih.gov/nucleotide/NR_118853.1?report=genbank&log$=nucltop&blast_rank=79&RID=9C9264F3016","NR_118853.1")
Siccibacter turicensis strain 508/05 16S ribosomal RNA, partial sequence	Siccibacter turicensis	453	453	1	2e-127	99.60	1266	=HYPERLINK("https://www.ncbi.nlm.nih.gov/nucleotide/NR_115722.1?report=genbank&log$=nucltop&blast_rank=80&RID=9C9264F3016","NR_115722.1")
Klebsiella oxytoca strain JCM 1665 16S ribosomal RNA, partial sequence	Klebsiella oxytoca	453	453	1	2e-127	99.60	1441	=HYPERLINK("https://www.ncbi.nlm.nih.gov/nucleotide/NR_112010.1?report=genbank&log$=nucltop&blast_rank=81&RID=9C9264F3016","NR_112010.1")
Erwinia tasmaniensis Et1/99 16S ribosomal RNA, partial sequence	Erwinia tasmaniensis Et1/99	453	453	1	2e-127	99.60	1502	=HYPERLINK("https://www.ncbi.nlm.nih.gov/nucleotide/NR_042422.1?report=genbank&log$=nucltop&blast_rank=82&RID=9C9264F3016","NR_042422.1")
Citrobacter gillenii strain CDC 4693-86 16S ribosomal RNA, partial sequence	Citrobacter gillenii	453	453	1	2e-127	99.60	1527	=HYPERLINK("https://www.ncbi.nlm.nih.gov/nucleotide/NR_041697.1?report=genbank&log$=nucltop&blast_rank=83&RID=9C9264F3016","NR_041697.1")
Salmonella enterica subsp. arizonae strain ATCC 13314 16S ribosomal RNA, partial sequence	Salmonella enterica subsp. arizonae	453	453	1	2e-127	99.60	1491	=HYPERLINK("https://www.ncbi.nlm.nih.gov/nucleotide/NR_041696.1?report=genbank&log$=nucltop&blast_rank=84&RID=9C9264F3016","NR_041696.1")
Raoultella terrigena strain 84 16S ribosomal RNA, partial sequence	Raoultella terrigena	453	453	1	2e-127	99.60	1454	=HYPERLINK("https://www.ncbi.nlm.nih.gov/nucleotide/NR_037085.1?report=genbank&log$=nucltop&blast_rank=85&RID=9C9264F3016","NR_037085.1")
Enterobacter cloacae strain 279-56 16S ribosomal RNA, partial sequence	Enterobacter cloacae	453	453	1	2e-127	99.60	1511	=HYPERLINK("https://www.ncbi.nlm.nih.gov/nucleotide/NR_028912.1?report=genbank&log$=nucltop&blast_rank=86&RID=9C9264F3016","NR_028912.1")
Citrobacter freundii ATCC 8090 = MTCC 1658 = NBRC 12681 16S ribosomal RNA, partial sequence	Citrobacter freundii ATCC 8090 = MTCC 1658 = NBRC 12681	453	453	1	2e-127	99.60	1505	=HYPERLINK("https://www.ncbi.nlm.nih.gov/nucleotide/NR_028894.1?report=genbank&log$=nucltop&blast_rank=87&RID=9C9264F3016","NR_028894.1")
Citrobacter murliniae strain CDC 2970-59 16S ribosomal RNA, partial sequence	Citrobacter murliniae	453	453	1	2e-127	99.60	1530	=HYPERLINK("https://www.ncbi.nlm.nih.gov/nucleotide/NR_028688.1?report=genbank&log$=nucltop&blast_rank=88&RID=9C9264F3016","NR_028688.1")
Citrobacter braakii strain 167 16S ribosomal RNA, partial sequence	Citrobacter braakii	453	453	1	2e-127	99.60	1530	=HYPERLINK("https://www.ncbi.nlm.nih.gov/nucleotide/NR_028687.1?report=genbank&log$=nucltop&blast_rank=89&RID=9C9264F3016","NR_028687.1")
Kluyvera ascorbata ATCC 33433 16S ribosomal RNA, partial sequence	Kluyvera ascorbata ATCC 33433	453	453	1	2e-127	99.60	1459	=HYPERLINK("https://www.ncbi.nlm.nih.gov/nucleotide/NR_028677.1?report=genbank&log$=nucltop&blast_rank=90&RID=9C9264F3016","NR_028677.1")
Enterobacter cloacae strain DSM 30054 16S ribosomal RNA, partial sequence	Enterobacter cloacae	453	453	1	2e-127	99.60	1529	=HYPERLINK("https://www.ncbi.nlm.nih.gov/nucleotide/NR_117679.1?report=genbank&log$=nucltop&blast_rank=91&RID=9C9264F3016","NR_117679.1")
Citrobacter freundii strain NBRC 12681 16S ribosomal RNA, partial sequence	Citrobacter freundii	453	453	1	2e-127	99.60	1324	=HYPERLINK("https://www.ncbi.nlm.nih.gov/nucleotide/NR_114345.1?report=genbank&log$=nucltop&blast_rank=92&RID=9C9264F3016","NR_114345.1")
Salmonella enterica subsp. enterica serovar Typhimurium strain LT2 16S ribosomal RNA, partial sequence	Salmonella enterica subsp. enterica serovar Typhimurium	453	453	1	2e-127	99.60	1544	=HYPERLINK("https://www.ncbi.nlm.nih.gov/nucleotide/NR_074910.1?report=genbank&log$=nucltop&blast_rank=93&RID=9C9264F3016","NR_074910.1")
Erwinia tasmaniensis Et1/99 16S ribosomal RNA, partial sequence	Erwinia tasmaniensis Et1/99	453	453	1	2e-127	99.60	1539	=HYPERLINK("https://www.ncbi.nlm.nih.gov/nucleotide/NR_074869.1?report=genbank&log$=nucltop&blast_rank=94&RID=9C9264F3016","NR_074869.1")
Klebsiella oxytoca strain JCM 1665 16S ribosomal RNA, partial sequence	Klebsiella oxytoca	453	453	1	2e-127	99.60	1462	=HYPERLINK("https://www.ncbi.nlm.nih.gov/nucleotide/NR_113341.1?report=genbank&log$=nucltop&blast_rank=95&RID=9C9264F3016","NR_113341.1")
Citrobacter freundii strain JCM 1657 16S ribosomal RNA, partial sequence	Citrobacter freundii	453	453	1	2e-127	99.60	1464	=HYPERLINK("https://www.ncbi.nlm.nih.gov/nucleotide/NR_113340.1?report=genbank&log$=nucltop&blast_rank=96&RID=9C9264F3016","NR_113340.1")
Yokenella regensburgei strain CIP 105435 16S ribosomal RNA, partial sequence	Yokenella regensburgei	453	453	1	2e-127	99.60	1527	=HYPERLINK("https://www.ncbi.nlm.nih.gov/nucleotide/NR_104934.1?report=genbank&log$=nucltop&blast_rank=97&RID=9C9264F3016","NR_104934.1")
Serratia ureilytica strain NiVa 51 16S ribosomal RNA, partial sequence	Serratia ureilytica	453	453	1	2e-127	99.60	1479	=HYPERLINK("https://www.ncbi.nlm.nih.gov/nucleotide/NR_042356.1?report=genbank&log$=nucltop&blast_rank=98&RID=9C9264F3016","NR_042356.1")
Raoultella terrigena strain ATCC 33257 16S ribosomal RNA, partial sequence	Raoultella terrigena	453	453	1	2e-127	99.60	1436	=HYPERLINK("https://www.ncbi.nlm.nih.gov/nucleotide/NR_114503.1?report=genbank&log$=nucltop&blast_rank=99&RID=9C9264F3016","NR_114503.1")
Citrobacter werkmanii strain CDC 0876-58 16S ribosomal RNA, partial sequence	Citrobacter werkmanii	453	453	1	2e-127	99.60	1521	=HYPERLINK("https://www.ncbi.nlm.nih.gov/nucleotide/NR_024862.1?report=genbank&log$=nucltop&blast_rank=100&RID=9C9264F3016","NR_024862.1")

## Sheet: ASV4
Description	Scientific Name	Max Score	Total Score	Query Cover	E value	Per. ident	Acc. Len	Accession
Weissella sagaensis strain X0750 16S ribosomal RNA, partial sequence	Weissella sagaensis	459	459	1	5e-129	100.00	1440	=HYPERLINK("https://www.ncbi.nlm.nih.gov/nucleotide/NR_175448.1?report=genbank&log$=nucltop&blast_rank=1&RID=9CAN86HN016","NR_175448.1")
Weissella bombi strain R-53094 16S ribosomal RNA, partial sequence	Weissella bombi	459	459	1	5e-129	100.00	1528	=HYPERLINK("https://www.ncbi.nlm.nih.gov/nucleotide/NR_136437.1?report=genbank&log$=nucltop&blast_rank=2&RID=9CAN86HN016","NR_136437.1")
Weissella hellenica strain NCFB 2973 16S ribosomal RNA, partial sequence	Weissella hellenica	459	459	1	5e-129	100.00	1334	=HYPERLINK("https://www.ncbi.nlm.nih.gov/nucleotide/NR_119224.1?report=genbank&log$=nucltop&blast_rank=3&RID=9CAN86HN016","NR_119224.1")
Weissella confusa strain JCM 1093 16S ribosomal RNA, partial sequence	Weissella confusa	459	459	1	5e-129	100.00	1477	=HYPERLINK("https://www.ncbi.nlm.nih.gov/nucleotide/NR_040816.1?report=genbank&log$=nucltop&blast_rank=4&RID=9CAN86HN016","NR_040816.1")
Weissella cibaria strain II-I-59 16S ribosomal RNA, partial sequence	Weissella cibaria	459	459	1	5e-129	100.00	1529	=HYPERLINK("https://www.ncbi.nlm.nih.gov/nucleotide/NR_036924.1?report=genbank&log$=nucltop&blast_rank=5&RID=9CAN86HN016","NR_036924.1")
Weissella confusa strain JCM 1093 16S ribosomal RNA, partial sequence	Weissella confusa	459	459	1	5e-129	100.00	1499	=HYPERLINK("https://www.ncbi.nlm.nih.gov/nucleotide/NR_113258.1?report=genbank&log$=nucltop&blast_rank=6&RID=9CAN86HN016","NR_113258.1")
Weissella hellenica strain NBRC 15553 16S ribosomal RNA, partial sequence	Weissella hellenica	459	459	1	5e-129	100.00	1496	=HYPERLINK("https://www.ncbi.nlm.nih.gov/nucleotide/NR_113775.1?report=genbank&log$=nucltop&blast_rank=7&RID=9CAN86HN016","NR_113775.1")
Weissella hellenica strain NCFB 2973 16S ribosomal RNA, partial sequence	Weissella hellenica	459	459	1	5e-129	100.00	1527	=HYPERLINK("https://www.ncbi.nlm.nih.gov/nucleotide/NR_118771.1?report=genbank&log$=nucltop&blast_rank=8&RID=9CAN86HN016","NR_118771.1")
Weissella paramesenteroides strain NRIC 1542 16S ribosomal RNA, partial sequence	Weissella paramesenteroides	453	453	1	2e-127	99.60	1473	=HYPERLINK("https://www.ncbi.nlm.nih.gov/nucleotide/NR_104568.1?report=genbank&log$=nucltop&blast_rank=9&RID=9CAN86HN016","NR_104568.1")
Weissella soli strain Mi268 16S ribosomal RNA, partial sequence	Weissella soli	453	453	1	2e-127	99.60	1558	=HYPERLINK("https://www.ncbi.nlm.nih.gov/nucleotide/NR_025642.1?report=genbank&log$=nucltop&blast_rank=10&RID=9CAN86HN016","NR_025642.1")
Weissella oryzae SG25 16S ribosomal RNA, partial sequence	Weissella oryzae SG25	448	448	1	1e-125	99.19	1474	=HYPERLINK("https://www.ncbi.nlm.nih.gov/nucleotide/NR_114312.1?report=genbank&log$=nucltop&blast_rank=11&RID=9CAN86HN016","NR_114312.1")
Weissella diestrammenae strain ORY33 16S ribosomal RNA, partial sequence	Weissella diestrammenae	448	448	1	1e-125	99.19	1451	=HYPERLINK("https://www.ncbi.nlm.nih.gov/nucleotide/NR_118386.1?report=genbank&log$=nucltop&blast_rank=12&RID=9CAN86HN016","NR_118386.1")
Weissella koreensis strain S-5623 16S ribosomal RNA, partial sequence	Weissella koreensis	442	442	1	5e-124	98.79	1497	=HYPERLINK("https://www.ncbi.nlm.nih.gov/nucleotide/NR_029041.1?report=genbank&log$=nucltop&blast_rank=13&RID=9CAN86HN016","NR_029041.1")
Weissella kandleri strain NRIC 1628 16S ribosomal RNA, partial sequence	Weissella kandleri	436	436	1	2e-122	98.39	1454	=HYPERLINK("https://www.ncbi.nlm.nih.gov/nucleotide/NR_112087.1?report=genbank&log$=nucltop&blast_rank=14&RID=9CAN86HN016","NR_112087.1")
Weissella jogaejeotgali strain FOL01 16S ribosomal RNA, partial sequence	Weissella jogaejeotgali	431	431	1	1e-120	97.98	1336	=HYPERLINK("https://www.ncbi.nlm.nih.gov/nucleotide/NR_145896.1?report=genbank&log$=nucltop&blast_rank=15&RID=9CAN86HN016","NR_145896.1")
Weissella halotolerans strain NRIC 1627 16S ribosomal RNA, partial sequence	Weissella halotolerans	425	425	1	5e-119	97.58	1480	=HYPERLINK("https://www.ncbi.nlm.nih.gov/nucleotide/NR_040812.1?report=genbank&log$=nucltop&blast_rank=16&RID=9CAN86HN016","NR_040812.1")
Weissella uvarum strain B18NM42 16S ribosomal RNA, partial sequence	Weissella uvarum	420	420	1	2e-117	97.18	1396	=HYPERLINK("https://www.ncbi.nlm.nih.gov/nucleotide/NR_134229.1?report=genbank&log$=nucltop&blast_rank=17&RID=9CAN86HN016","NR_134229.1")
Weissella kandleri strain L250 16S ribosomal RNA, partial sequence	Weissella kandleri	418	418	1	8e-117	96.37	1526	=HYPERLINK("https://www.ncbi.nlm.nih.gov/nucleotide/NR_044659.2?report=genbank&log$=nucltop&blast_rank=18&RID=9CAN86HN016","NR_044659.2")
Weissella thailandensis strain FS61-1 16S ribosomal RNA, partial sequence	Weissella thailandensis	416	416	1	3e-116	96.77	1417	=HYPERLINK("https://www.ncbi.nlm.nih.gov/nucleotide/NR_040822.1?report=genbank&log$=nucltop&blast_rank=19&RID=9CAN86HN016","NR_040822.1")
Weissella viridescens strain NRIC 1536 16S ribosomal RNA, partial sequence	Weissella viridescens	414	414	1	1e-115	96.77	1479	=HYPERLINK("https://www.ncbi.nlm.nih.gov/nucleotide/NR_040813.1?report=genbank&log$=nucltop&blast_rank=20&RID=9CAN86HN016","NR_040813.1")
Weissella minor strain NRIC 1625 16S ribosomal RNA, partial sequence	Weissella minor	414	414	1	1e-115	96.77	1478	=HYPERLINK("https://www.ncbi.nlm.nih.gov/nucleotide/NR_040809.1?report=genbank&log$=nucltop&blast_rank=21&RID=9CAN86HN016","NR_040809.1")
Weissella viridescens strain NCDO 1655 16S ribosomal RNA, partial sequence	Weissella viridescens	405	405	0.99	6e-113	95.95	1515	=HYPERLINK("https://www.ncbi.nlm.nih.gov/nucleotide/NR_118876.1?report=genbank&log$=nucltop&blast_rank=22&RID=9CAN86HN016","NR_118876.1")
Weissella ceti strain 1119-1A-09 16S ribosomal RNA, partial sequence	Weissella ceti	403	403	1	2e-112	95.97	1461	=HYPERLINK("https://www.ncbi.nlm.nih.gov/nucleotide/NR_117039.1?report=genbank&log$=nucltop&blast_rank=23&RID=9CAN86HN016","NR_117039.1")
Convivina intestini strain R-53105 16S ribosomal RNA, partial sequence	Convivina intestini	398	398	1	1e-110	95.56	1502	=HYPERLINK("https://www.ncbi.nlm.nih.gov/nucleotide/NR_136428.1?report=genbank&log$=nucltop&blast_rank=24&RID=9CAN86HN016","NR_136428.1")
Leuconostoc fallax KCTC 3537 strain DSM 20189 16S ribosomal RNA, partial sequence	Leuconostoc fallax KCTC 3537	387	387	1	2e-107	94.76	1491	=HYPERLINK("https://www.ncbi.nlm.nih.gov/nucleotide/NR_041830.1?report=genbank&log$=nucltop&blast_rank=25&RID=9CAN86HN016","NR_041830.1")
Fructobacillus fructosus strain NBRC 3516 16S ribosomal RNA, partial sequence	Fructobacillus fructosus	381	381	1	1e-105	94.35	1475	=HYPERLINK("https://www.ncbi.nlm.nih.gov/nucleotide/NR_113579.1?report=genbank&log$=nucltop&blast_rank=26&RID=9CAN86HN016","NR_113579.1")
Fructobacillus fructosus strain KCTC 3544 16S ribosomal RNA, partial sequence	Fructobacillus fructosus	381	381	1	1e-105	94.35	1475	=HYPERLINK("https://www.ncbi.nlm.nih.gov/nucleotide/NR_025154.1?report=genbank&log$=nucltop&blast_rank=27&RID=9CAN86HN016","NR_025154.1")
Leuconostoc pseudomesenteroides strain NRIC 1777 16S ribosomal RNA, partial sequence	Leuconostoc pseudomesenteroides	375	375	1	5e-104	93.95	1448	=HYPERLINK("https://www.ncbi.nlm.nih.gov/nucleotide/NR_040814.1?report=genbank&log$=nucltop&blast_rank=28&RID=9CAN86HN016","NR_040814.1")
Periweissella fabalis strain M75 16S ribosomal RNA, partial sequence	Periweissella fabalis	375	375	1	5e-104	93.95	1533	=HYPERLINK("https://www.ncbi.nlm.nih.gov/nucleotide/NR_108858.1?report=genbank&log$=nucltop&blast_rank=29&RID=9CAN86HN016","NR_108858.1")
Leuconostoc pseudomesenteroides KCTC 3652 strain LMG 11482 16S ribosomal RNA, partial sequence	Leuconostoc pseudomesenteroides KCTC 3652	375	375	1	5e-104	93.95	1432	=HYPERLINK("https://www.ncbi.nlm.nih.gov/nucleotide/NR_109004.1?report=genbank&log$=nucltop&blast_rank=30&RID=9CAN86HN016","NR_109004.1")
Periweissella fabaria strain 257 16S ribosomal RNA, partial sequence	Periweissella fabaria	375	375	1	5e-104	93.95	1536	=HYPERLINK("https://www.ncbi.nlm.nih.gov/nucleotide/NR_116897.1?report=genbank&log$=nucltop&blast_rank=31&RID=9CAN86HN016","NR_116897.1")
Periweissella beninensis strain 2L24P13 16S ribosomal RNA, partial sequence	Periweissella beninensis	375	375	1	5e-104	93.95	1483	=HYPERLINK("https://www.ncbi.nlm.nih.gov/nucleotide/NR_116326.1?report=genbank&log$=nucltop&blast_rank=32&RID=9CAN86HN016","NR_116326.1")
Periweissella ghanensis strain 215 16S ribosomal RNA, partial sequence	Periweissella ghanensis	375	375	1	5e-104	93.95	1541	=HYPERLINK("https://www.ncbi.nlm.nih.gov/nucleotide/NR_042663.1?report=genbank&log$=nucltop&blast_rank=33&RID=9CAN86HN016","NR_042663.1")
Leuconostoc pseudomesenteroides strain NCDO 768 16S ribosomal RNA, partial sequence	Leuconostoc pseudomesenteroides	370	370	1	2e-102	93.15	1334	=HYPERLINK("https://www.ncbi.nlm.nih.gov/nucleotide/NR_119222.1?report=genbank&log$=nucltop&blast_rank=34&RID=9CAN86HN016","NR_119222.1")
Fructobacillus pseudoficulneus strain LC 51 16S ribosomal RNA, partial sequence	Fructobacillus pseudoficulneus	370	370	1	2e-102	93.55	1494	=HYPERLINK("https://www.ncbi.nlm.nih.gov/nucleotide/NR_042758.1?report=genbank&log$=nucltop&blast_rank=35&RID=9CAN86HN016","NR_042758.1")
Fructobacillus tropaeoli strain F214-1 16S ribosomal RNA, partial sequence	Fructobacillus tropaeoli	370	370	1	2e-102	93.55	1519	=HYPERLINK("https://www.ncbi.nlm.nih.gov/nucleotide/NR_113043.1?report=genbank&log$=nucltop&blast_rank=36&RID=9CAN86HN016","NR_113043.1")
Fructobacillus ficulneus strain FS-1 16S ribosomal RNA, partial sequence	Fructobacillus ficulneus	370	370	1	2e-102	93.55	1475	=HYPERLINK("https://www.ncbi.nlm.nih.gov/nucleotide/NR_025153.1?report=genbank&log$=nucltop&blast_rank=37&RID=9CAN86HN016","NR_025153.1")
Leuconostoc mesenteroides subsp. jonggajibkimchii strain DRC1506 16S ribosomal RNA, complete sequence	Leuconostoc mesenteroides subsp. jonggajibkimchii	364	364	1	1e-100	93.15	1551	=HYPERLINK("https://www.ncbi.nlm.nih.gov/nucleotide/NR_157602.1?report=genbank&log$=nucltop&blast_rank=38&RID=9CAN86HN016","NR_157602.1")
Leuconostoc gelidum subsp. gasicomitatum strain TB 1-10 16S ribosomal RNA, complete sequence	Leuconostoc gelidum subsp. gasicomitatum	364	364	1	1e-100	93.15	1550	=HYPERLINK("https://www.ncbi.nlm.nih.gov/nucleotide/NR_074997.2?report=genbank&log$=nucltop&blast_rank=39&RID=9CAN86HN016","NR_074997.2")
Leuconostoc kimchii strain IMSNU 11154 16S ribosomal RNA, complete sequence	Leuconostoc kimchii	364	364	1	1e-100	93.15	1550	=HYPERLINK("https://www.ncbi.nlm.nih.gov/nucleotide/NR_075014.2?report=genbank&log$=nucltop&blast_rank=40&RID=9CAN86HN016","NR_075014.2")
Leuconostoc rapi strain LMG 27676 16S ribosomal RNA, partial sequence	Leuconostoc rapi	364	364	1	1e-100	93.15	1502	=HYPERLINK("https://www.ncbi.nlm.nih.gov/nucleotide/NR_136799.1?report=genbank&log$=nucltop&blast_rank=41&RID=9CAN86HN016","NR_136799.1")
Leuconostoc mesenteroides subsp. cremoris strain NCFB 543 16S ribosomal RNA, partial sequence	Leuconostoc mesenteroides subsp. cremoris	364	364	1	1e-100	93.15	1453	=HYPERLINK("https://www.ncbi.nlm.nih.gov/nucleotide/NR_040818.1?report=genbank&log$=nucltop&blast_rank=42&RID=9CAN86HN016","NR_040818.1")
Leuconostoc mesenteroides subsp. dextranicum strain NCFB 529 16S ribosomal RNA, partial sequence	Leuconostoc mesenteroides subsp. dextranicum	364	364	1	1e-100	93.15	1449	=HYPERLINK("https://www.ncbi.nlm.nih.gov/nucleotide/NR_040817.1?report=genbank&log$=nucltop&blast_rank=43&RID=9CAN86HN016","NR_040817.1")
Leuconostoc gelidum subsp. gasicomitatum strain TB1-10 16S ribosomal RNA, partial sequence	Leuconostoc gelidum subsp. gasicomitatum	364	364	1	1e-100	93.15	1494	=HYPERLINK("https://www.ncbi.nlm.nih.gov/nucleotide/NR_028777.1?report=genbank&log$=nucltop&blast_rank=44&RID=9CAN86HN016","NR_028777.1")
Leuconostoc mesenteroides strain ATCC 8293 16S ribosomal RNA, partial sequence	Leuconostoc mesenteroides	364	364	1	1e-100	93.15	1402	=HYPERLINK("https://www.ncbi.nlm.nih.gov/nucleotide/NR_118557.1?report=genbank&log$=nucltop&blast_rank=45&RID=9CAN86HN016","NR_118557.1")
Leuconostoc mesenteroides strain ATCC 8293 16S ribosomal RNA, partial sequence	Leuconostoc mesenteroides	364	364	1	1e-100	93.15	1549	=HYPERLINK("https://www.ncbi.nlm.nih.gov/nucleotide/NR_074957.1?report=genbank&log$=nucltop&blast_rank=46&RID=9CAN86HN016","NR_074957.1")
Leuconostoc suionicum strain LMG 8159 16S ribosomal RNA, partial sequence	Leuconostoc suionicum	364	364	1	1e-100	93.15	1438	=HYPERLINK("https://www.ncbi.nlm.nih.gov/nucleotide/NR_109003.1?report=genbank&log$=nucltop&blast_rank=47&RID=9CAN86HN016","NR_109003.1")
Leuconostoc mesenteroides subsp. dextranicum strain JCM 9700 16S ribosomal RNA, partial sequence	Leuconostoc mesenteroides subsp. dextranicum	364	364	1	1e-100	93.15	1473	=HYPERLINK("https://www.ncbi.nlm.nih.gov/nucleotide/NR_113254.1?report=genbank&log$=nucltop&blast_rank=48&RID=9CAN86HN016","NR_113254.1")
Leuconostoc mesenteroides strain JCM 6124 16S ribosomal RNA, partial sequence	Leuconostoc mesenteroides	364	364	1	1e-100	93.15	1473	=HYPERLINK("https://www.ncbi.nlm.nih.gov/nucleotide/NR_113251.1?report=genbank&log$=nucltop&blast_rank=49&RID=9CAN86HN016","NR_113251.1")
Leuconostoc mesenteroides strain NBRC 100496 16S ribosomal RNA, partial sequence	Leuconostoc mesenteroides	364	364	1	1e-100	93.15	1476	=HYPERLINK("https://www.ncbi.nlm.nih.gov/nucleotide/NR_113912.1?report=genbank&log$=nucltop&blast_rank=50&RID=9CAN86HN016","NR_113912.1")
Leuconostoc mesenteroides subsp. dextranicum strain NBRC 100495 16S ribosomal RNA, partial sequence	Leuconostoc mesenteroides subsp. dextranicum	364	364	1	1e-100	93.15	1476	=HYPERLINK("https://www.ncbi.nlm.nih.gov/nucleotide/NR_113911.1?report=genbank&log$=nucltop&blast_rank=51&RID=9CAN86HN016","NR_113911.1")
Leuconostoc kimchii strain IH25 16S ribosomal RNA, partial sequence	Leuconostoc kimchii	364	364	1	1e-100	93.15	1505	=HYPERLINK("https://www.ncbi.nlm.nih.gov/nucleotide/NR_025034.1?report=genbank&log$=nucltop&blast_rank=52&RID=9CAN86HN016","NR_025034.1")
Fructobacillus durionis strain D-24 16S ribosomal RNA, partial sequence	Fructobacillus durionis	363	363	1	4e-100	92.74	1502	=HYPERLINK("https://www.ncbi.nlm.nih.gov/nucleotide/NR_042285.1?report=genbank&log$=nucltop&blast_rank=53&RID=9CAN86HN016","NR_042285.1")
Leuconostoc carnosum strain NRIC 1722 16S ribosomal RNA, partial sequence	Leuconostoc carnosum	359	359	1	5e-99	92.74	1450	=HYPERLINK("https://www.ncbi.nlm.nih.gov/nucleotide/NR_040811.1?report=genbank&log$=nucltop&blast_rank=54&RID=9CAN86HN016","NR_040811.1")
Leuconostoc gelidum subsp. aenigmaticum strain POUF4d 16S ribosomal RNA, partial sequence	Leuconostoc gelidum subsp. aenigmaticum	353	353	1	2e-97	92.34	1542	=HYPERLINK("https://www.ncbi.nlm.nih.gov/nucleotide/NR_133769.1?report=genbank&log$=nucltop&blast_rank=55&RID=9CAN86HN016","NR_133769.1")
Leuconostoc inhae strain IH003 16S ribosomal RNA, partial sequence	Leuconostoc inhae	353	353	1	2e-97	92.34	1474	=HYPERLINK("https://www.ncbi.nlm.nih.gov/nucleotide/NR_025204.1?report=genbank&log$=nucltop&blast_rank=56&RID=9CAN86HN016","NR_025204.1")
Leuconostoc gelidum subsp. gelidum KCTC 3527 16S ribosomal RNA, partial sequence	Leuconostoc gelidum subsp. gelidum KCTC 3527	353	353	1	2e-97	92.34	1505	=HYPERLINK("https://www.ncbi.nlm.nih.gov/nucleotide/NR_025035.1?report=genbank&log$=nucltop&blast_rank=57&RID=9CAN86HN016","NR_025035.1")
Leuconostoc carnosum strain NCFB 2776 16S ribosomal RNA, partial sequence	Leuconostoc carnosum	350	350	1	3e-96	91.53	1333	=HYPERLINK("https://www.ncbi.nlm.nih.gov/nucleotide/NR_119221.1?report=genbank&log$=nucltop&blast_rank=58&RID=9CAN86HN016","NR_119221.1")
Leuconostoc miyukkimchii strain M2 16S ribosomal RNA, partial sequence	Leuconostoc miyukkimchii	344	344	1	1e-94	91.60	1386	=HYPERLINK("https://www.ncbi.nlm.nih.gov/nucleotide/NR_109072.1?report=genbank&log$=nucltop&blast_rank=59&RID=9CAN86HN016","NR_109072.1")
Leuconostoc lactis strain KCTC 3528 16S ribosomal RNA, partial sequence	Leuconostoc lactis	342	342	1	5e-94	91.53	1451	=HYPERLINK("https://www.ncbi.nlm.nih.gov/nucleotide/NR_040823.1?report=genbank&log$=nucltop&blast_rank=60&RID=9CAN86HN016","NR_040823.1")
Leuconostoc palmae strain TMW 2.694 16S ribosomal RNA, partial sequence	Leuconostoc palmae	342	342	1	5e-94	91.53	1531	=HYPERLINK("https://www.ncbi.nlm.nih.gov/nucleotide/NR_042695.1?report=genbank&log$=nucltop&blast_rank=61&RID=9CAN86HN016","NR_042695.1")
Leuconostoc lactis KCTC 3528 = DSM 20202 strain JCM 6123 16S ribosomal RNA, partial sequence	Leuconostoc lactis KCTC 3528 = DSM 20202	342	342	1	5e-94	91.53	1472	=HYPERLINK("https://www.ncbi.nlm.nih.gov/nucleotide/NR_113255.1?report=genbank&log$=nucltop&blast_rank=62&RID=9CAN86HN016","NR_113255.1")
Leuconostoc citreum strain ATCC 49370 16S ribosomal RNA, partial sequence	Leuconostoc citreum	342	342	1	5e-94	91.53	1505	=HYPERLINK("https://www.ncbi.nlm.nih.gov/nucleotide/NR_041727.1?report=genbank&log$=nucltop&blast_rank=63&RID=9CAN86HN016","NR_041727.1")
Leuconostoc holzapfelii strain BFE 7000 16S ribosomal RNA, partial sequence	Leuconostoc holzapfelii	342	342	1	5e-94	91.53	1415	=HYPERLINK("https://www.ncbi.nlm.nih.gov/nucleotide/NR_042620.1?report=genbank&log$=nucltop&blast_rank=64&RID=9CAN86HN016","NR_042620.1")
Lactiplantibacillus herbarum strain TCF032-E4 16S ribosomal RNA, partial sequence	Lactiplantibacillus herbarum	339	339	0.96	6e-93	92.08	1372	=HYPERLINK("https://www.ncbi.nlm.nih.gov/nucleotide/NR_145899.1?report=genbank&log$=nucltop&blast_rank=65&RID=9CAN86HN016","NR_145899.1")
Lacticaseibacillus brantae DSM 23927 strain SL1108 16S ribosomal RNA, partial sequence	Lacticaseibacillus brantae DSM 23927	339	339	0.96	6e-93	92.08	1545	=HYPERLINK("https://www.ncbi.nlm.nih.gov/nucleotide/NR_125575.1?report=genbank&log$=nucltop&blast_rank=66&RID=9CAN86HN016","NR_125575.1")
Agrilactobacillus composti strain NRIC 0689 16S ribosomal RNA, partial sequence	Agrilactobacillus composti	339	339	0.96	6e-93	92.08	1522	=HYPERLINK("https://www.ncbi.nlm.nih.gov/nucleotide/NR_041509.1?report=genbank&log$=nucltop&blast_rank=67&RID=9CAN86HN016","NR_041509.1")
Tetragenococcus halophilus subsp. halophilus strain IAM 1676 16S ribosomal RNA, partial sequence	Tetragenococcus halophilus subsp. halophilus	333	333	0.96	3e-91	91.67	1522	=HYPERLINK("https://www.ncbi.nlm.nih.gov/nucleotide/NR_122102.1?report=genbank&log$=nucltop&blast_rank=68&RID=9CAN86HN016","NR_122102.1")
Tetragenococcus halophilus subsp. halophilus strain DSM 20339 16S ribosomal RNA, partial sequence	Tetragenococcus halophilus subsp. halophilus	333	333	0.96	3e-91	91.67	1549	=HYPERLINK("https://www.ncbi.nlm.nih.gov/nucleotide/NR_114788.2?report=genbank&log$=nucltop&blast_rank=69&RID=9CAN86HN016","NR_114788.2")
Tetragenococcus halophilus subsp. flandriensis strain T5 16S ribosomal RNA, partial sequence	Tetragenococcus halophilus subsp. flandriensis	333	333	0.96	3e-91	91.67	1388	=HYPERLINK("https://www.ncbi.nlm.nih.gov/nucleotide/NR_108208.1?report=genbank&log$=nucltop&blast_rank=70&RID=9CAN86HN016","NR_108208.1")
Tetragenococcus halophilus subsp. halophilus DSM 20339 strain LMG 11490 16S ribosomal RNA, partial sequence	Tetragenococcus halophilus subsp. halophilus DSM 20339	333	333	0.96	3e-91	91.67	1357	=HYPERLINK("https://www.ncbi.nlm.nih.gov/nucleotide/NR_116417.1?report=genbank&log$=nucltop&blast_rank=71&RID=9CAN86HN016","NR_116417.1")
Tetragenococcus halophilus subsp. halophilus DSM 20339 strain JCM 5888 16S ribosomal RNA, partial sequence	Tetragenococcus halophilus subsp. halophilus DSM 20339	333	333	0.96	3e-91	91.67	1435	=HYPERLINK("https://www.ncbi.nlm.nih.gov/nucleotide/NR_115655.1?report=genbank&log$=nucltop&blast_rank=72&RID=9CAN86HN016","NR_115655.1")
Lactiplantibacillus plantarum strain JCM 1149 16S ribosomal RNA, partial sequence	Lactiplantibacillus plantarum	333	333	0.96	3e-91	91.67	1519	=HYPERLINK("https://www.ncbi.nlm.nih.gov/nucleotide/NR_115605.1?report=genbank&log$=nucltop&blast_rank=73&RID=9CAN86HN016","NR_115605.1")
Lactiplantibacillus fabifermentans strain LMG 24284 16S ribosomal RNA, partial sequence	Lactiplantibacillus fabifermentans	333	333	0.96	3e-91	91.67	1532	=HYPERLINK("https://www.ncbi.nlm.nih.gov/nucleotide/NR_042676.1?report=genbank&log$=nucltop&blast_rank=74&RID=9CAN86HN016","NR_042676.1")
Lactiplantibacillus pentosus strain 124-2 16S ribosomal RNA, partial sequence	Lactiplantibacillus pentosus	333	333	0.96	3e-91	91.67	1519	=HYPERLINK("https://www.ncbi.nlm.nih.gov/nucleotide/NR_029133.1?report=genbank&log$=nucltop&blast_rank=75&RID=9CAN86HN016","NR_029133.1")
Paucilactobacillus nenjiangensis strain 11102 16S ribosomal RNA, partial sequence	Paucilactobacillus nenjiangensis	333	333	0.96	3e-91	91.67	1450	=HYPERLINK("https://www.ncbi.nlm.nih.gov/nucleotide/NR_125563.1?report=genbank&log$=nucltop&blast_rank=76&RID=9CAN86HN016","NR_125563.1")
Lactiplantibacillus fabifermentans strain DSM 21115 16S ribosomal RNA, partial sequence	Lactiplantibacillus fabifermentans	333	333	0.96	3e-91	91.67	1491	=HYPERLINK("https://www.ncbi.nlm.nih.gov/nucleotide/NR_113339.1?report=genbank&log$=nucltop&blast_rank=77&RID=9CAN86HN016","NR_113339.1")
Lactiplantibacillus plantarum strain NBRC 15891 16S ribosomal RNA, partial sequence	Lactiplantibacillus plantarum	333	333	0.96	3e-91	91.67	1492	=HYPERLINK("https://www.ncbi.nlm.nih.gov/nucleotide/NR_113338.1?report=genbank&log$=nucltop&blast_rank=78&RID=9CAN86HN016","NR_113338.1")
Lacticaseibacillus rhamnosus strain NBRC 3425 16S ribosomal RNA, partial sequence	Lacticaseibacillus rhamnosus	333	333	0.96	3e-91	91.67	1495	=HYPERLINK("https://www.ncbi.nlm.nih.gov/nucleotide/NR_113332.1?report=genbank&log$=nucltop&blast_rank=79&RID=9CAN86HN016","NR_113332.1")
Lacticaseibacillus nasuensis JCM 17158 strain SU 18 16S ribosomal RNA, partial sequence	Lacticaseibacillus nasuensis JCM 17158	333	333	0.96	3e-91	91.67	1488	=HYPERLINK("https://www.ncbi.nlm.nih.gov/nucleotide/NR_113303.1?report=genbank&log$=nucltop&blast_rank=80&RID=9CAN86HN016","NR_113303.1")
Lactiplantibacillus plantarum strain CIP 103151 16S ribosomal RNA, partial sequence	Lactiplantibacillus plantarum	333	333	0.96	3e-91	91.67	1527	=HYPERLINK("https://www.ncbi.nlm.nih.gov/nucleotide/NR_104573.1?report=genbank&log$=nucltop&blast_rank=81&RID=9CAN86HN016","NR_104573.1")
Lactiplantibacillus plantarum strain JCM 1149 16S ribosomal RNA, partial sequence	Lactiplantibacillus plantarum	333	333	0.96	3e-91	91.67	1466	=HYPERLINK("https://www.ncbi.nlm.nih.gov/nucleotide/NR_117813.1?report=genbank&log$=nucltop&blast_rank=82&RID=9CAN86HN016","NR_117813.1")
Tetragenococcus halophilus subsp. halophilus DSM 20339 strain JCM 5888 16S ribosomal RNA, partial sequence	Tetragenococcus halophilus subsp. halophilus DSM 20339	333	333	0.96	3e-91	91.67	1481	=HYPERLINK("https://www.ncbi.nlm.nih.gov/nucleotide/NR_113252.1?report=genbank&log$=nucltop&blast_rank=83&RID=9CAN86HN016","NR_113252.1")
Lactiplantibacillus paraplantarum strain DSM 10667 16S ribosomal RNA, partial sequence	Lactiplantibacillus paraplantarum	333	333	0.96	3e-91	91.67	1502	=HYPERLINK("https://www.ncbi.nlm.nih.gov/nucleotide/NR_025447.1?report=genbank&log$=nucltop&blast_rank=84&RID=9CAN86HN016","NR_025447.1")
Paucilactobacillus oligofermentans strain AMKR18 16S ribosomal RNA, partial sequence	Paucilactobacillus oligofermentans	333	333	0.96	3e-91	91.67	1491	=HYPERLINK("https://www.ncbi.nlm.nih.gov/nucleotide/NR_043148.1?report=genbank&log$=nucltop&blast_rank=85&RID=9CAN86HN016","NR_043148.1")
Tetragenococcus halophilus subsp. halophilus DSM 20339 strain NBRC 100498 16S ribosomal RNA, partial sequence	Tetragenococcus halophilus subsp. halophilus DSM 20339	333	333	0.96	3e-91	91.67	1484	=HYPERLINK("https://www.ncbi.nlm.nih.gov/nucleotide/NR_113914.1?report=genbank&log$=nucltop&blast_rank=86&RID=9CAN86HN016","NR_113914.1")
Lactiplantibacillus plantarum strain NBRC 15891 16S ribosomal RNA, partial sequence	Lactiplantibacillus plantarum	333	333	0.96	3e-91	91.67	1454	=HYPERLINK("https://www.ncbi.nlm.nih.gov/nucleotide/NR_112690.1?report=genbank&log$=nucltop&blast_rank=87&RID=9CAN86HN016","NR_112690.1")
Companilactobacillus tucceti strain CECT 5920 16S ribosomal RNA, partial sequence	Companilactobacillus tucceti	333	333	0.96	3e-91	91.67	1557	=HYPERLINK("https://www.ncbi.nlm.nih.gov/nucleotide/NR_042194.1?report=genbank&log$=nucltop&blast_rank=88&RID=9CAN86HN016","NR_042194.1")
Lactiplantibacillus plantarum strain NRRL B-14768 16S ribosomal RNA, partial sequence	Lactiplantibacillus plantarum	333	333	0.96	3e-91	91.67	1474	=HYPERLINK("https://www.ncbi.nlm.nih.gov/nucleotide/NR_042394.1?report=genbank&log$=nucltop&blast_rank=89&RID=9CAN86HN016","NR_042394.1")
Periweissella cryptocerci strain 26KH-42 16S ribosomal RNA, complete sequence	Periweissella cryptocerci	331	331	0.95	1e-90	92.05	1571	=HYPERLINK("https://www.ncbi.nlm.nih.gov/nucleotide/NR_170502.1?report=genbank&log$=nucltop&blast_rank=90&RID=9CAN86HN016","NR_170502.1")
Lacticaseibacillus rhamnosus strain JCM 1136 16S ribosomal RNA, partial sequence	Lacticaseibacillus rhamnosus	329	329	0.96	4e-90	91.25	1521	=HYPERLINK("https://www.ncbi.nlm.nih.gov/nucleotide/NR_043408.1?report=genbank&log$=nucltop&blast_rank=91&RID=9CAN86HN016","NR_043408.1")
Lactiplantibacillus garii strain FI11369 16S ribosomal RNA, partial sequence	Lactiplantibacillus garii	327	327	0.96	1e-89	91.25	1438	=HYPERLINK("https://www.ncbi.nlm.nih.gov/nucleotide/NR_170423.1?report=genbank&log$=nucltop&blast_rank=92&RID=9CAN86HN016","NR_170423.1")
Paucilactobacillus suebicus strain CCUG 32233 16S ribosomal RNA, partial sequence	Paucilactobacillus suebicus	327	327	0.96	1e-89	91.25	1373	=HYPERLINK("https://www.ncbi.nlm.nih.gov/nucleotide/NR_114790.2?report=genbank&log$=nucltop&blast_rank=93&RID=9CAN86HN016","NR_114790.2")
Lactiplantibacillus modestisalitolerans strain NB446 16S ribosomal RNA, partial sequence	Lactiplantibacillus modestisalitolerans	327	327	0.96	1e-89	91.25	1492	=HYPERLINK("https://www.ncbi.nlm.nih.gov/nucleotide/NR_136786.1?report=genbank&log$=nucltop&blast_rank=94&RID=9CAN86HN016","NR_136786.1")
Lactiplantibacillus plajomi strain NB53 16S ribosomal RNA, partial sequence	Lactiplantibacillus plajomi	327	327	0.96	1e-89	91.29	1492	=HYPERLINK("https://www.ncbi.nlm.nih.gov/nucleotide/NR_136785.1?report=genbank&log$=nucltop&blast_rank=95&RID=9CAN86HN016","NR_136785.1")
Apilactobacillus apinorum strain Fhon13N 16S ribosomal RNA, partial sequence	Apilactobacillus apinorum	327	327	0.96	1e-89	91.25	1445	=HYPERLINK("https://www.ncbi.nlm.nih.gov/nucleotide/NR_126247.1?report=genbank&log$=nucltop&blast_rank=96&RID=9CAN86HN016","NR_126247.1")
Lacticaseibacillus casei DSM 20011 = JCM 1134 = ATCC 393 16S ribosomal RNA, partial sequence	Lacticaseibacillus casei DSM 20011 = JCM 1134 = ATCC 393	327	327	0.96	1e-89	91.25	1522	=HYPERLINK("https://www.ncbi.nlm.nih.gov/nucleotide/NR_115534.1?report=genbank&log$=nucltop&blast_rank=97&RID=9CAN86HN016","NR_115534.1")
Lapidilactobacillus concavus strain AS 1.5017 16S ribosomal RNA, partial sequence	Lapidilactobacillus concavus	327	327	0.96	1e-89	91.25	1528	=HYPERLINK("https://www.ncbi.nlm.nih.gov/nucleotide/NR_043105.1?report=genbank&log$=nucltop&blast_rank=98&RID=9CAN86HN016","NR_043105.1")
Pediococcus acidilactici DSM 20284 16S ribosomal RNA, partial sequence	Pediococcus acidilactici DSM 20284	327	327	0.96	1e-89	91.25	1569	=HYPERLINK("https://www.ncbi.nlm.nih.gov/nucleotide/NR_042057.1?report=genbank&log$=nucltop&blast_rank=99&RID=9CAN86HN016","NR_042057.1")
Lacticaseibacillus zeae strain RIA 482 16S ribosomal RNA, partial sequence	Lacticaseibacillus zeae	327	327	0.96	1e-89	91.25	1522	=HYPERLINK("https://www.ncbi.nlm.nih.gov/nucleotide/NR_037122.1?report=genbank&log$=nucltop&blast_rank=100&RID=9CAN86HN016","NR_037122.1")
