# Supplementary material for: Study of the influence of tributyrin-supplemented diets on the gut bacterial communities of rainbow trout (Oncorhynchus mykiss)
Source: Sci Rep. 2024 Mar 7;14:5645. doi: 10.1038/s41598-024-55660-y (PMC10920674; doi:10.1038/s41598-024-55660-y)
Supplement: Supplementary file 4 — Supplementary Information 4. [file 41598_2024_55660_MOESM4_ESM.xlsx]

## Sheet: diversity
	id	X1	estimate	SE	z.ratio	p.value
1	Evenness	Cont - TBT1	-0.284425	0.222085	-1.2807	0.572174
2	Evenness	Cont - TBT2	0.0850874	0.232316	0.366256	0.829956
3	Evenness	Cont - TBT4	-0.0490584	0.228436	-0.214758	0.829956
4	Evenness	TBT1 - TBT2	0.369512	0.224655	1.6448	0.572174
5	Evenness	TBT1 - TBT4	0.235366	0.22064	1.06675	0.572174
6	Evenness	TBT2 - TBT4	-0.134146	0.230935	-0.580881	0.829956
7	Richness	Cont - TBT1	0.0792901	0.159598	0.496811	0.619322
8	Richness	Cont - TBT2	-0.265829	0.153013	-1.7373	0.247003
9	Richness	Cont - TBT4	-0.0791139	0.156469	-0.505621	0.619322
10	Richness	TBT1 - TBT2	-0.345119	0.154654	-2.23156	0.153864
11	Richness	TBT1 - TBT4	-0.158404	0.158074	-1.00209	0.474451
12	Richness	TBT2 - TBT4	0.186716	0.151423	1.23308	0.435095
13	Shannon	Cont - TBT1	-0.291684	0.222877	-1.30872	0.671111
14	Shannon	Cont - TBT2	-0.0325606	0.229913	-0.141622	0.887379
15	Shannon	Cont - TBT4	-0.0793065	0.228592	-0.346935	0.887379
16	Shannon	TBT1 - TBT2	0.259124	0.22191	1.1677	0.671111
17	Shannon	TBT1 - TBT4	0.212378	0.220541	0.962984	0.671111
18	Shannon	TBT2 - TBT4	-0.0467459	0.227649	-0.205342	0.887379
19	Fisher	Cont - TBT1	0.0804445	0.175061	0.459522	0.645859
20	Fisher	Cont - TBT2	-0.302812	0.167094	-1.81222	0.209856
21	Fisher	Cont - TBT4	-0.0874224	0.171429	-0.509962	0.645859
22	Fisher	TBT1 - TBT2	-0.383256	0.168928	-2.26875	0.139701
23	Fisher	TBT1 - TBT4	-0.167867	0.173217	-0.969111	0.498735
24	Fisher	TBT2 - TBT4	0.21539	0.165162	1.30411	0.384389

## Sheet: phylum
	id	X1	estimate	SE	z.ratio	p.value
1	Firmicutes	Cont - TBT1	0.164779	0.126909	1.2984	0.493522
2	Firmicutes	Cont - TBT2	0.017477	0.124541	0.140331	0.888398
3	Firmicutes	Cont - TBT4	-0.0702888	0.123192	-0.570566	0.681953
4	Firmicutes	TBT1 - TBT2	-0.147302	0.127176	-1.15825	0.493522
5	Firmicutes	TBT1 - TBT4	-0.235067	0.125854	-1.86778	0.370758
6	Firmicutes	TBT2 - TBT4	-0.0877659	0.123466	-0.710849	0.681953
7	Proteobacteria	Cont - TBT1	0.283834	0.473323	0.599662	0.548731
8	Proteobacteria	Cont - TBT2	1.80855	0.600984	3.00931	0.0157103
9	Proteobacteria	Cont - TBT4	1.3615	0.556492	2.44658	0.0288435
10	Proteobacteria	TBT1 - TBT2	1.52472	0.614051	2.48305	0.0288435
11	Proteobacteria	TBT1 - TBT4	1.07767	0.570578	1.88873	0.0883912
12	Proteobacteria	TBT2 - TBT4	-0.447046	0.680226	-0.657202	0.548731
13	Actinobacteriota	Cont - TBT1	-0.660759	0.678184	-0.974306	0.659809
14	Actinobacteriota	Cont - TBT2	-0.670742	0.677477	-0.990058	0.659809
15	Actinobacteriota	Cont - TBT4	-0.701979	0.675285	-1.03953	0.659809
16	Actinobacteriota	TBT1 - TBT2	-0.00998317	0.619421	-0.0161169	0.987141
17	Actinobacteriota	TBT1 - TBT4	-0.0412199	0.617023	-0.0668045	0.987141
18	Actinobacteriota	TBT2 - TBT4	-0.0312368	0.616247	-0.0506887	0.987141
19	Verrucomicrobiota	Cont - TBT1	-0.386047	0.601305	-0.642015	0.899639
20	Verrucomicrobiota	Cont - TBT2	-0.457506	0.596517	-0.766962	0.899639
21	Verrucomicrobiota	Cont - TBT4	-0.593823	0.587746	-1.01034	0.899639
22	Verrucomicrobiota	TBT1 - TBT2	-0.071459	0.566609	-0.126117	0.899639
23	Verrucomicrobiota	TBT1 - TBT4	-0.207776	0.557368	-0.37278	0.899639
24	Verrucomicrobiota	TBT2 - TBT4	-0.136317	0.552198	-0.246862	0.899639
25	Bacteroidota	Cont - TBT1	-1.50408	1.04119	-1.44458	0.322344
26	Bacteroidota	Cont - TBT2	-1.94591	1.00759	-1.93126	0.320708
27	Bacteroidota	Cont - TBT4	-0.693147	1.12148	-0.618062	0.576475
28	Bacteroidota	TBT1 - TBT2	-0.441833	0.791049	-0.558541	0.576475
29	Bacteroidota	TBT1 - TBT4	0.81093	0.931801	0.870282	0.576219
30	Bacteroidota	TBT2 - TBT4	1.25276	0.894102	1.40114	0.322344
31	Chloroflexi	Cont - TBT1	0.287682	1.08025	0.266312	0.926171
32	Chloroflexi	Cont - TBT2	-0.0953102	1.02857	-0.0926632	0.926171
33	Chloroflexi	Cont - TBT4	-0.896088	0.942112	-0.951149	0.77703
34	Chloroflexi	TBT1 - TBT2	-0.382992	1.06852	-0.358434	0.926171
35	Chloroflexi	TBT1 - TBT4	-1.18377	0.985574	-1.2011	0.77703
36	Chloroflexi	TBT2 - TBT4	-0.800778	0.928639	-0.862313	0.77703

## Sheet: class
	id	X1	estimate	SE	z.ratio	p.value
1	Bacilli	Cont - TBT1	0.164786	0.126926	1.29828	0.495559
2	Bacilli	Cont - TBT2	0.0177765	0.124562	0.142711	0.886518
3	Bacilli	Cont - TBT4	-0.070284	0.123208	-0.570452	0.682046
4	Bacilli	TBT1 - TBT2	-0.147009	0.127197	-1.15576	0.495559
5	Bacilli	TBT1 - TBT4	-0.23507	0.125871	-1.86755	0.37095
6	Bacilli	TBT2 - TBT4	-0.0880605	0.123487	-0.713114	0.682046
7	Gammaproteobacteria	Cont - TBT1	0.283931	0.473816	0.599243	0.549011
8	Gammaproteobacteria	Cont - TBT2	1.8121	0.601983	3.01022	0.0156633
9	Gammaproteobacteria	Cont - TBT4	1.36367	0.557265	2.44708	0.0288042
10	Gammaproteobacteria	TBT1 - TBT2	1.52817	0.61506	2.48459	0.0288042
11	Gammaproteobacteria	TBT1 - TBT4	1.07974	0.571366	1.88975	0.0881873
12	Gammaproteobacteria	TBT2 - TBT4	-0.448435	0.681426	-0.658084	0.549011
13	Actinobacteria	Cont - TBT1	-0.662519	0.678825	-0.975979	0.65815
14	Actinobacteria	Cont - TBT2	-0.670491	0.678261	-0.988544	0.65815
15	Actinobacteria	Cont - TBT4	-0.703191	0.675964	-1.04028	0.65815
16	Actinobacteria	TBT1 - TBT2	-0.00797179	0.620004	-0.0128576	0.989741
17	Actinobacteria	TBT1 - TBT4	-0.0406727	0.61749	-0.0658678	0.989741
18	Actinobacteria	TBT2 - TBT4	-0.0327009	0.61687	-0.053011	0.989741
19	Chlamydiae	Cont - TBT1	-0.368464	0.601768	-0.612303	0.905135
20	Chlamydiae	Cont - TBT2	-0.405465	0.599258	-0.676612	0.905135
21	Chlamydiae	Cont - TBT4	-0.579562	0.587923	-0.985778	0.905135
22	Chlamydiae	TBT1 - TBT2	-0.037001	0.57083	-0.0648195	0.948318
23	Chlamydiae	TBT1 - TBT4	-0.211098	0.558919	-0.377689	0.905135
24	Chlamydiae	TBT2 - TBT4	-0.174097	0.556216	-0.313002	0.905135
25	Clostridia	Cont - TBT1	0.082371	0.631665	0.130403	0.896248
26	Clostridia	Cont - TBT2	-1.29377	0.545633	-2.37114	0.0532002
27	Clostridia	Cont - TBT4	-0.1183	0.616088	-0.192018	0.896248
28	Clostridia	TBT1 - TBT2	-1.37614	0.55311	-2.48801	0.0532002
29	Clostridia	TBT1 - TBT4	-0.200671	0.622719	-0.322249	0.896248
30	Clostridia	TBT2 - TBT4	1.17547	0.535251	2.19611	0.0561677
31	Alphaproteobacteria	Cont - TBT1	-0.0941872	0.84997	-0.110812	0.984517
32	Alphaproteobacteria	Cont - TBT2	-1.06938	0.765725	-1.39656	0.304031
33	Alphaproteobacteria	Cont - TBT4	-1.05659	0.766632	-1.37822	0.304031
34	Alphaproteobacteria	TBT1 - TBT2	-0.975195	0.754537	-1.29244	0.304031
35	Alphaproteobacteria	TBT1 - TBT4	-0.962402	0.755458	-1.27393	0.304031
36	Alphaproteobacteria	TBT2 - TBT4	0.0127934	0.659243	0.0194061	0.984517

## Sheet: order
	id	X1	estimate	SE	z.ratio	p.value
1	Mycoplasmatales	Cont - TBT1	0.551094	0.332884	1.65551	0.195641
2	Mycoplasmatales	Cont - TBT2	-0.0608227	0.306934	-0.198162	0.95253
3	Mycoplasmatales	Cont - TBT4	-0.042649	0.307623	-0.138641	0.95253
4	Mycoplasmatales	TBT1 - TBT2	-0.611917	0.330726	-1.85023	0.195641
5	Mycoplasmatales	TBT1 - TBT4	-0.593743	0.331365	-1.79181	0.195641
6	Mycoplasmatales	TBT2 - TBT4	0.0181737	0.305286	0.0595302	0.95253
7	Lactobacillales	Cont - TBT1	-0.403897	0.388177	-1.0405	0.689862
8	Lactobacillales	Cont - TBT2	0.235435	0.419766	0.560871	0.689862
9	Lactobacillales	Cont - TBT4	-0.133472	0.400614	-0.33317	0.739006
10	Lactobacillales	TBT1 - TBT2	0.639331	0.401298	1.59316	0.666749
11	Lactobacillales	TBT1 - TBT4	0.270424	0.381219	0.709367	0.689862
12	Lactobacillales	TBT2 - TBT4	-0.368907	0.41334	-0.892502	0.689862
13	Enterobacterales	Cont - TBT1	0.359277	0.573311	0.626671	0.63705
14	Enterobacterales	Cont - TBT2	2.1508	0.766932	2.80442	0.0151223
15	Enterobacterales	Cont - TBT4	2.16927	0.76958	2.81877	0.0151223
16	Enterobacterales	TBT1 - TBT2	1.79152	0.785893	2.2796	0.0339473
17	Enterobacterales	TBT1 - TBT4	1.80999	0.788477	2.29555	0.0339473
18	Enterobacterales	TBT2 - TBT4	0.0184684	0.93872	0.019674	0.984303
19	Burkholderiales	Cont - TBT1	-0.881106	0.740214	-1.19034	0.447296
20	Burkholderiales	Cont - TBT2	-0.455376	0.773833	-0.588467	0.556219
21	Burkholderiales	Cont - TBT4	-1.51465	0.699758	-2.16454	0.182538
22	Burkholderiales	TBT1 - TBT2	0.42573	0.692848	0.614464	0.556219
23	Burkholderiales	TBT1 - TBT4	-0.633548	0.609	-1.04031	0.447296
24	Burkholderiales	TBT2 - TBT4	-1.05928	0.649448	-1.63104	0.308643
25	Micrococcales	Cont - TBT1	-0.685314	0.690421	-0.992602	0.672281
26	Micrococcales	Cont - TBT2	-0.665436	0.691852	-0.96182	0.672281
27	Micrococcales	Cont - TBT4	-0.718444	0.688063	-1.04415	0.672281
28	Micrococcales	TBT1 - TBT2	0.0198775	0.630697	0.0315167	0.974857
29	Micrococcales	TBT1 - TBT4	-0.0331303	0.626539	-0.0528782	0.974857
30	Micrococcales	TBT2 - TBT4	-0.0530078	0.628115	-0.0843918	0.974857
31	Bifidobacteriales	Cont - TBT1	0.273787	0.496101	0.551878	0.697238
32	Bifidobacteriales	Cont - TBT2	-0.809558	0.437187	-1.85174	0.192188
33	Bifidobacteriales	Cont - TBT4	-0.167814	0.469115	-0.357723	0.72055
34	Bifidobacteriales	TBT1 - TBT2	-1.08334	0.456017	-2.37567	0.105104
35	Bifidobacteriales	TBT1 - TBT4	-0.441601	0.486712	-0.907314	0.546361
36	Bifidobacteriales	TBT2 - TBT4	0.641744	0.426503	1.50466	0.264821

## Sheet: ASV
	id	X1	estimate	SE	z.ratio	p.value
ASV-1	Cont - TBT1		0.5493	0.332	1.652	0.197
ASV-1	Cont - TBT2		-0.0612	0.307	-0.2	0.9518
ASV-1	Cont - TBT4		-0.0428	0.307	-0.139	0.9518
ASV-1	TBT1 - TBT2		-0.6105	0.33	-1.848	0.197
ASV-1	TBT1 - TBT4		-0.5921	0.331	-1.789	0.197
ASV-1	TBT2 - TBT4		0.0184	0.305	0.06	0.9518
ASV-2	Cont - TBT1		-0.436	0.44	-0.991	0.4822
ASV-2	Cont - TBT2		0.687	0.508	1.352	0.3529
ASV-2	Cont - TBT4		0.373	0.486	0.767	0.5319
ASV-2	TBT1 - TBT2		1.123	0.487	2.305	0.1269
ASV-2	TBT1 - TBT4		0.809	0.464	1.743	0.2442
ASV-2	TBT2 - TBT4		-0.314	0.529	-0.594	0.5527
ASV-3	Cont - TBT1		0.3519	0.574	0.613	0.6478
ASV-3	Cont - TBT2		2.1428	0.767	2.792	0.0157
ASV-3	Cont - TBT4		2.1647	0.771	2.809	0.0157
ASV-3	TBT1 - TBT2		1.7909	0.786	2.278	0.0341
ASV-3	TBT1 - TBT4		1.8128	0.789	2.297	0.0341
ASV-3	TBT2 - TBT4		0.0219	0.939	0.023	0.9814
ASV-4	Cont - TBT1		-0.809	0.799	-1.012	0.467
ASV-4	Cont - TBT2		-0.209	0.853	-0.245	0.8067
ASV-4	Cont - TBT4		-1.987	0.725	-2.742	0.0325
ASV-4	TBT1 - TBT2		0.6	0.775	0.775	0.5264
ASV-4	TBT1 - TBT4		-1.178	0.631	-1.868	0.1236
ASV-4	TBT2 - TBT4		-1.778	0.698	-2.548	0.0325

## Sheet: functional profiles 1
	id	X1	estimate	SE	z.ratio	p.value
1	Quorum	Cont - TBT1	-0.0373974	0.071293	-0.52456	0.599889
2	Quorum	Cont - TBT2	0.11374	0.0726657	1.56525	0.260353
3	Quorum	Cont - TBT4	0.071484	0.0722741	0.989068	0.483945
4	Quorum	TBT1 - TBT2	0.151137	0.072338	2.08932	0.220073
5	Quorum	TBT1 - TBT4	0.108881	0.0719446	1.51341	0.260353
6	Quorum	TBT2 - TBT4	-0.042256	0.0733052	-0.57644	0.599889
7	Biofilm.Pa	Cont - TBT1	-0.0488586	0.15625	-0.312695	0.754512
8	Biofilm.Pa	Cont - TBT2	0.311906	0.1637	1.90535	0.0851009
9	Biofilm.Pa	Cont - TBT4	0.387002	0.165379	2.34009	0.0533577
10	Biofilm.Pa	TBT1 - TBT2	0.360765	0.162786	2.21618	0.0533577
11	Biofilm.Pa	TBT1 - TBT4	0.435861	0.164475	2.65001	0.0482929
12	Biofilm.Pa	TBT2 - TBT4	0.075096	0.171568	0.437705	0.754512
13	Biofilm.Ec	Cont - TBT1	-0.0493873	0.186794	-0.264394	0.893001
14	Biofilm.Ec	Cont - TBT2	0.404507	0.198196	2.04094	0.061885
15	Biofilm.Ec	Cont - TBT4	0.432575	0.198966	2.17412	0.0593919
16	Biofilm.Ec	TBT1 - TBT2	0.453894	0.197106	2.30279	0.0593919
17	Biofilm.Ec	TBT1 - TBT4	0.481963	0.19788	2.43563	0.0593919
18	Biofilm.Ec	TBT2 - TBT4	0.0280687	0.208677	0.134508	0.893001
19	Biofilm.Vc	Cont - TBT1	0.00486432	0.108766	0.044723	0.964328
20	Biofilm.Vc	Cont - TBT2	0.221482	0.111836	1.98041	0.0793373
21	Biofilm.Vc	Cont - TBT4	0.228573	0.111941	2.0419	0.0793373
22	Biofilm.Vc	TBT1 - TBT2	0.216618	0.111901	1.93581	0.0793373
23	Biofilm.Vc	TBT1 - TBT4	0.223709	0.112005	1.9973	0.0793373
24	Biofilm.Vc	TBT2 - TBT4	0.00709077	0.11499	0.0616644	0.964328
25	Salmonella	Cont - TBT1	-0.0926546	0.356921	-0.259594	0.795177
26	Salmonella	Cont - TBT2	0.670802	0.395366	1.69666	0.134641
27	Salmonella	Cont - TBT4	0.804205	0.403238	1.99437	0.102472
28	Salmonella	TBT1 - TBT2	0.763456	0.391617	1.9495	0.102472
29	Salmonella	TBT1 - TBT4	0.89686	0.399563	2.2446	0.102472
30	Salmonella	TBT2 - TBT4	0.133403	0.434249	0.307205	0.795177
31	Legionellosis	Cont - TBT1	0.0797444	0.0920845	0.865992	0.463793
32	Legionellosis	Cont - TBT2	-0.164187	0.0893478	-1.83762	0.132238
33	Legionellosis	Cont - TBT4	-0.139223	0.0896165	-1.55354	0.18044
34	Legionellosis	TBT1 - TBT2	-0.243931	0.0902888	-2.70168	0.0413939
35	Legionellosis	TBT1 - TBT4	-0.218968	0.0905546	-2.41807	0.046809
36	Legionellosis	TBT2 - TBT4	0.0249639	0.0877703	0.284423	0.776086

## Sheet: functional profiles 2
	id	X1	estimate	SE	z.ratio	p.value
1	Metabolites	Cont - TBT1	-0.00407264	0.0266744	-0.15268	0.935819
2	Metabolites	Cont - TBT2	-0.0438772	0.0265428	-1.65308	0.200263
3	Metabolites	Cont - TBT4	-0.0460022	0.0265358	-1.73359	0.200263
4	Metabolites	TBT1 - TBT2	-0.0398046	0.0265292	-1.50041	0.200263
5	Metabolites	TBT1 - TBT4	-0.0419296	0.0265222	-1.58092	0.200263
6	Metabolites	TBT2 - TBT4	-0.00212506	0.0263898	-0.0805256	0.935819
7	Antibiotics	Cont - TBT1	0.00507261	0.02229	0.227573	0.819978
8	Antibiotics	Cont - TBT2	-0.041944	0.02216	-1.89278	0.14349
9	Antibiotics	Cont - TBT4	-0.0348921	0.0221793	-1.57318	0.173516
10	Antibiotics	TBT1 - TBT2	-0.0470166	0.0221742	-2.12033	0.14349
11	Antibiotics	TBT1 - TBT4	-0.0399647	0.0221936	-1.80073	0.14349
12	Antibiotics	TBT2 - TBT4	0.00705186	0.022063	0.319624	0.819978
13	Carbon	Cont - TBT1	0.00352338	0.0140669	0.250474	0.802221
14	Carbon	Cont - TBT2	-0.0253933	0.0140163	-1.8117	0.206708
15	Carbon	Cont - TBT4	-0.0193337	0.0140268	-1.37834	0.252148
16	Carbon	TBT1 - TBT2	-0.0289167	0.0140225	-2.06216	0.206708
17	Carbon	TBT1 - TBT4	-0.0228571	0.014033	-1.62881	0.206708
18	Carbon	TBT2 - TBT4	0.00605956	0.0139823	0.433374	0.797692
19	Nitrogen	Cont - TBT1	-0.032393	0.0553851	-0.584868	0.926181
20	Nitrogen	Cont - TBT2	0.0147452	0.0557118	0.26467	0.926181
21	Nitrogen	Cont - TBT4	0.00515553	0.0556451	0.0926503	0.926181
22	Nitrogen	TBT1 - TBT2	0.0471382	0.0554884	0.849515	0.926181
23	Nitrogen	TBT1 - TBT4	0.0375485	0.0554214	0.677509	0.926181
24	Nitrogen	TBT2 - TBT4	-0.0095897	0.0557478	-0.172019	0.926181
25	Sulfur	Cont - TBT1	-0.0354811	0.0926708	-0.382873	0.802744
26	Sulfur	Cont - TBT2	0.0671977	0.0938726	0.715839	0.802744
27	Sulfur	Cont - TBT4	0.0233194	0.0933534	0.249797	0.802744
28	Sulfur	TBT1 - TBT2	0.102679	0.093466	1.09857	0.802744
29	Sulfur	TBT1 - TBT4	0.0588005	0.0929445	0.632641	0.802744
30	Sulfur	TBT2 - TBT4	-0.0438783	0.0941429	-0.466083	0.802744
31	Two.component	Cont - TBT1	0.0335755	0.045484	0.738184	0.460403
32	Two.component	Cont - TBT2	0.0856495	0.0457854	1.87067	0.122781
33	Two.component	Cont - TBT4	0.128746	0.0460394	2.79643	0.0310027
34	Two.component	TBT1 - TBT2	0.052074	0.0459747	1.13267	0.38603
35	Two.component	TBT1 - TBT4	0.0951703	0.0462276	2.05873	0.118559
36	Two.component	TBT2 - TBT4	0.0430962	0.0465242	0.926317	0.425137
